# Supplementary material for: exKidneyBERT: a language model for kidney transplant pathology reports and the crucial role of extended vocabularies
Source: PeerJ Comput Sci. 2024 Feb 28;10:e1888. doi: 10.7717/peerj-cs.1888 (PMC10909162; doi:10.7717/peerj-cs.1888)
Supplement: Supplemental Information 1 [file peerj-cs-10-1888-s001.zip › data.csv]

	Accession #	Gender	Age at Procedure	Raw Case Text	TCMR	ABMR	isRejection	poly_infection	IFTA	main_categories	other_categories	train_report	train_rej	train_ifta	train_report_qa	ifta_pos_qa	isrej_pos_qa	ispoly_pos_qa	tcmr_pos_qa	abmr_pos_qa	tcmr_class	abmr_class
0	21SP-22339	Male	47	FINAL DIAGNOSIS \n TRANSPLANT KIDNEY, SURVEILLANCE BIOPSY (3 MONTHS POST-TRANSPLANTATION): - Patchy mild acute tubular injury. - Mild interstitial fibrosis and tubular atrophy (~5%). - Focal mild arteriosclerosis. - Minimal nonspecific interstitial inflammation with rare minimal tubulitis, insufficient for acute T-cell-mediated rejection. - No evidence of acute antibody-mediated rejection. - No e…	0	0	0	0	mild	[' - Minimal nonspecific interstitial inflammation with rare minimal tubulitis, insufficient for acute T-cell-mediated rejection', ' - No evidence of acute antibody-mediated rejection', ' - No evidence of polyomavirus infection']	[' - Mild interstitial fibrosis and tubular atrophy (~5%)']	, MICROSCOPIC DESCRIPTION \n Light Microscopy (LM): The following LM findings are based on hematoxylin and eosin (H&E), periodic acid-Schiff (PAS), and Masson trichrome-stained sections. The material submitted for LM contains two cores of renal tissue composed of ~85% cortex and ~15% medulla. More than 30 glomeruli are present for examination, of which one is globally sclerotic. The non-sclerotic…	, MICROSCOPIC DESCRIPTION \n Light Microscopy (LM): The following LM findings are based on hematoxylin and eosin (H&E), periodic acid-Schiff (PAS), and Masson trichrome-stained sections. The material submitted for LM contains two cores of renal tissue composed of ~85% cortex and ~15% medulla. More than 30 glomeruli are present for examination, of which one is globally sclerotic. The non-sclerotic…	, MICROSCOPIC DESCRIPTION \n Light Microscopy (LM): The following LM findings are based on hematoxylin and eosin (H&E), periodic acid-Schiff (PAS), and Masson trichrome-stained sections. The material submitted for LM contains two cores of renal tissue composed of ~85% cortex and ~15% medulla. More than 30 glomeruli are present for examination, of which one is globally sclerotic. The non-sclerotic…	, MICROSCOPIC DESCRIPTION \n Light Microscopy (LM): The following LM findings are based on hematoxylin and eosin (H&E), periodic acid-Schiff (PAS), and Masson trichrome-stained sections. The material submitted for LM contains two cores of renal tissue composed of ~85% cortex and ~15% medulla. More than 30 glomeruli are present for examination, of which one is globally sclerotic. The non-sclerotic…	(670, 674)	(0, 0)	(1181, 1189)	(0, 0)	(0, 0)	0	0
1	21SP-22334	Male	38	FINAL DIAGNOSIS \n TRANSPLANT KIDNEY, SURVEILLANCE BIOPSY (3 MONTHS POST-TRANSPLANTATION): - Focal mild arteriosclerosis. - Minimal interstitial fibrosis and tubular atrophy (<5%). - No evidence of acute T-cell-mediated rejection. - No evidence of acute antibody-mediated rejection. - No evidence of polyomavirus infection., MICROSCOPIC DESCRIPTION \n Light Microscopy (LM): The following LM finding…	0	0	0	0	minimal	[' - No evidence of acute T-cell-mediated rejection', ' - No evidence of acute antibody-mediated rejection', ' - No evidence of polyomavirus infection']	[' - Minimal interstitial fibrosis and tubular atrophy (<5%)']	, MICROSCOPIC DESCRIPTION \n Light Microscopy (LM): The following LM findings are based on hematoxylin and eosin (H&E), periodic acid-Schiff (PAS), and Masson trichrome-stained sections. The material submitted for LM contains two cores of renal cortical tissue. More than 30 glomeruli are present for examination, of which none are globally sclerotic. The glomeruli contain open capillary loops with…	, MICROSCOPIC DESCRIPTION \n Light Microscopy (LM): The following LM findings are based on hematoxylin and eosin (H&E), periodic acid-Schiff (PAS), and Masson trichrome-stained sections. The material submitted for LM contains two cores of renal cortical tissue. More than 30 glomeruli are present for examination, of which none are globally sclerotic. The glomeruli contain open capillary loops with…	, MICROSCOPIC DESCRIPTION \n Light Microscopy (LM): The following LM findings are based on hematoxylin and eosin (H&E), periodic acid-Schiff (PAS), and Masson trichrome-stained sections. The material submitted for LM contains two cores of renal cortical tissue. More than 30 glomeruli are present for examination, of which none are globally sclerotic. The glomeruli contain open capillary loops with…	, MICROSCOPIC DESCRIPTION \n Light Microscopy (LM): The following LM findings are based on hematoxylin and eosin (H&E), periodic acid-Schiff (PAS), and Masson trichrome-stained sections. The material submitted for LM contains two cores of renal cortical tissue. More than 30 glomeruli are present for examination, of which none are globally sclerotic. The glomeruli contain open capillary loops with…	(703, 710)	(0, 0)	(1221, 1229)	(0, 0)	(0, 0)	0	0
2	21SP-22330	Female	43	FINAL DIAGNOSIS \n TRANSPLANT KIDNEY, SURVEILLANCE BIOPSY (3 MONTHS POST-TRANSPLANTATION): - No evidence of acute T-cell-mediated rejection. - No evidence of acute antibody-mediated rejection. - No significant interstitial fibrosis or tubular atrophy. - No evidence of polyomavirus infection., MICROSCOPIC DESCRIPTION \n Light Microscopy (LM): The following LM findings are based on hematoxylin and …	0	0	0	0	nosig	['\\n TRANSPLANT KIDNEY, SURVEILLANCE BIOPSY (3 MONTHS POST-TRANSPLANTATION): - No evidence of acute T-cell-mediated rejection', ' - No evidence of acute antibody-mediated rejection', ' - No evidence of polyomavirus infection']	[' - No significant interstitial fibrosis or tubular atrophy']	, MICROSCOPIC DESCRIPTION \n Light Microscopy (LM): The following LM findings are based on hematoxylin and eosin (H&E), periodic acid-Schiff (PAS), and Masson trichrome-stained sections. The material submitted for LM contains two cores of almost all renal cortex. More than 50 glomeruli are present for examination, of which 2 are globally sclerotic. The non-sclerotic glomeruli appear immature and …	, MICROSCOPIC DESCRIPTION \n Light Microscopy (LM): The following LM findings are based on hematoxylin and eosin (H&E), periodic acid-Schiff (PAS), and Masson trichrome-stained sections. The material submitted for LM contains two cores of almost all renal cortex. More than 50 glomeruli are present for examination, of which 2 are globally sclerotic. The non-sclerotic glomeruli appear immature and …	, MICROSCOPIC DESCRIPTION \n Light Microscopy (LM): The following LM findings are based on hematoxylin and eosin (H&E), periodic acid-Schiff (PAS), and Masson trichrome-stained sections. The material submitted for LM contains two cores of almost all renal cortex. More than 50 glomeruli are present for examination, of which 2 are globally sclerotic. The non-sclerotic glomeruli appear immature and …	, MICROSCOPIC DESCRIPTION \n Light Microscopy (LM): The following LM findings are based on hematoxylin and eosin (H&E), periodic acid-Schiff (PAS), and Masson trichrome-stained sections. The material submitted for LM contains two cores of almost all renal cortex. More than 50 glomeruli are present for examination, of which 2 are globally sclerotic. The non-sclerotic glomeruli appear immature and …	(731, 745)	(0, 0)	(1169, 1177)	(0, 0)	(0, 0)	0	0
3	21SP-22328	Male	46	FINAL DIAGNOSIS \n TRANSPLANT KIDNEY, BIOPSY (2 MONTHS POST-TRANSPLANTATION): - Acute tubular injury. - Insufficient evidence for acute T-cell-mediated rejection. - Insufficient evidence for acute antibody-mediated rejection. - No significant interstitial fibrosis or tubular atrophy. - No evidence of polyomavirus infection., MICROSCOPIC DESCRIPTION \n Light Microscopy (LM): The following LM findi…	0	0	0	0	nosig	[' - Insufficient evidence for acute T-cell-mediated rejection', ' - Insufficient evidence for acute antibody-mediated rejection', ' - No evidence of polyomavirus infection']	[' - No significant interstitial fibrosis or tubular atrophy']	, MICROSCOPIC DESCRIPTION \n Light Microscopy (LM): The following LM findings are based on hematoxylin and eosin (H&E), periodic acid-Schiff (PAS), and Masson trichrome-stained sections. The material submitted for LM contains two cores of renal cortical tissue. More than 26 glomeruli are present for examination, of which none are globally sclerotic. The glomeruli contain open capillary loops with…	, MICROSCOPIC DESCRIPTION \n Light Microscopy (LM): The following LM findings are based on hematoxylin and eosin (H&E), periodic acid-Schiff (PAS), and Masson trichrome-stained sections. The material submitted for LM contains two cores of renal cortical tissue. More than 26 glomeruli are present for examination, of which none are globally sclerotic. The glomeruli contain open capillary loops with…	, MICROSCOPIC DESCRIPTION \n Light Microscopy (LM): The following LM findings are based on hematoxylin and eosin (H&E), periodic acid-Schiff (PAS), and Masson trichrome-stained sections. The material submitted for LM contains two cores of renal cortical tissue. More than 26 glomeruli are present for examination, of which none are globally sclerotic. The glomeruli contain open capillary loops with…	, MICROSCOPIC DESCRIPTION \n Light Microscopy (LM): The following LM findings are based on hematoxylin and eosin (H&E), periodic acid-Schiff (PAS), and Masson trichrome-stained sections. The material submitted for LM contains two cores of renal cortical tissue. More than 26 glomeruli are present for examination, of which none are globally sclerotic. The glomeruli contain open capillary loops with…	(677, 691)	(0, 0)	(1078, 1086)	(0, 0)	(0, 0)	0	0
4	21SP-22116	Male	27	FINAL DIAGNOSIS \n TRANSPLANT KIDNEY, TIME-ZERO BIOPSY: - Focal mild arteriosclerosis and hyaline arteriolosclerosis. - No significant glomerulosclerosis, interstitial fibrosis, or tubular atrophy., MICROSCOPIC DESCRIPTION \n Light Microscopy (LM): The following LM findings are based on hematoxylin and eosin (H&E), periodic acid-Schiff (PAS), and Masson trichrome-stained sections. The material su…	0	0	0	0	nosig	[]	[' - No significant glomerulosclerosis, interstitial fibrosis, or tubular atrophy']	, MICROSCOPIC DESCRIPTION \n Light Microscopy (LM): The following LM findings are based on hematoxylin and eosin (H&E), periodic acid-Schiff (PAS), and Masson trichrome-stained sections. The material submitted for LM contains a single core of mostly renal cortical tissue. More than 21 glomeruli are present for examination, of which none are globally sclerotic. The glomeruli contain open capillary…	, MICROSCOPIC DESCRIPTION \n Light Microscopy (LM): The following LM findings are based on hematoxylin and eosin (H&E), periodic acid-Schiff (PAS), and Masson trichrome-stained sections. The material submitted for LM contains a single core of mostly renal cortical tissue. More than 21 glomeruli are present for examination, of which none are globally sclerotic. The glomeruli contain open capillary…	, MICROSCOPIC DESCRIPTION \n Light Microscopy (LM): The following LM findings are based on hematoxylin and eosin (H&E), periodic acid-Schiff (PAS), and Masson trichrome-stained sections. The material submitted for LM contains a single core of mostly renal cortical tissue. More than 21 glomeruli are present for examination, of which none are globally sclerotic. The glomeruli contain open capillary…	, MICROSCOPIC DESCRIPTION \n Light Microscopy (LM): The following LM findings are based on hematoxylin and eosin (H&E), periodic acid-Schiff (PAS), and Masson trichrome-stained sections. The material submitted for LM contains a single core of mostly renal cortical tissue. More than 21 glomeruli are present for examination, of which none are globally sclerotic. The glomeruli contain open capillary…	(630, 644)	(0, 0)	(0, 0)	(0, 0)	(0, 0)	0	0
5	21SP-22055	Male	44	FINAL DIAGNOSIS \n TRANSPLANT KIDNEY, TIME-ZERO BIOPSY: - No significant glomerulosclerosis, interstitial fibrosis, tubular atrophy, or chronic vascular disease., MICROSCOPIC DESCRIPTION \n Light Microscopy (LM): The following LM findings are based on hematoxylin and eosin (H&E), periodic acid-Schiff (PAS), and Masson trichrome-stained sections. The material submitted for LM contains a single cor…	0	0	0	0	nosig	[]	['\\n TRANSPLANT KIDNEY, TIME-ZERO BIOPSY: - No significant glomerulosclerosis, interstitial fibrosis, tubular atrophy, or chronic vascular disease']	, MICROSCOPIC DESCRIPTION \n Light Microscopy (LM): The following LM findings are based on hematoxylin and eosin (H&E), periodic acid-Schiff (PAS), and Masson trichrome-stained sections. The material submitted for LM contains a single core of renal cortical tissue. More than 40 glomeruli are present for examination, of which one is globally sclerotic. The non-sclerotic glomeruli contain open capi…	, MICROSCOPIC DESCRIPTION \n Light Microscopy (LM): The following LM findings are based on hematoxylin and eosin (H&E), periodic acid-Schiff (PAS), and Masson trichrome-stained sections. The material submitted for LM contains a single core of renal cortical tissue. More than 40 glomeruli are present for examination, of which one is globally sclerotic. The non-sclerotic glomeruli contain open capi…	, MICROSCOPIC DESCRIPTION \n Light Microscopy (LM): The following LM findings are based on hematoxylin and eosin (H&E), periodic acid-Schiff (PAS), and Masson trichrome-stained sections. The material submitted for LM contains a single core of renal cortical tissue. More than 40 glomeruli are present for examination, of which one is globally sclerotic. The non-sclerotic glomeruli contain open capi…	, MICROSCOPIC DESCRIPTION \n Light Microscopy (LM): The following LM findings are based on hematoxylin and eosin (H&E), periodic acid-Schiff (PAS), and Masson trichrome-stained sections. The material submitted for LM contains a single core of renal cortical tissue. More than 40 glomeruli are present for examination, of which one is globally sclerotic. The non-sclerotic glomeruli contain open capi…	(635, 649)	(0, 0)	(0, 0)	(0, 0)	(0, 0)	0	0
6	21SP-22051	Female	38	FINAL DIAGNOSIS \n TRANSPLANT KIDNEY, SURVEILLANCE BIOPSY (3 MONTHS POST-TRANSPLANTATION): - No evidence of acute T-cell-mediated rejection. - No evidence of acute antibody-mediated rejection. - No significant interstitial fibrosis or tubular atrophy. - No evidence of polyomavirus infection., MICROSCOPIC DESCRIPTION \n Light Microscopy (LM): The following LM findings are based on hematoxylin and …	0	0	0	0	nosig	['\\n TRANSPLANT KIDNEY, SURVEILLANCE BIOPSY (3 MONTHS POST-TRANSPLANTATION): - No evidence of acute T-cell-mediated rejection', ' - No evidence of acute antibody-mediated rejection', ' - No evidence of polyomavirus infection']	[' - No significant interstitial fibrosis or tubular atrophy']	, MICROSCOPIC DESCRIPTION \n Light Microscopy (LM): The following LM findings are based on hematoxylin and eosin (H&E), periodic acid-Schiff (PAS), and Masson trichrome-stained sections. The material submitted for LM contains two cores of almost all renal cortical tissue. More than 40 glomeruli are present for examination, of which one is globally sclerotic. The non-sclerotic glomeruli contain op…	, MICROSCOPIC DESCRIPTION \n Light Microscopy (LM): The following LM findings are based on hematoxylin and eosin (H&E), periodic acid-Schiff (PAS), and Masson trichrome-stained sections. The material submitted for LM contains two cores of almost all renal cortical tissue. More than 40 glomeruli are present for examination, of which one is globally sclerotic. The non-sclerotic glomeruli contain op…	, MICROSCOPIC DESCRIPTION \n Light Microscopy (LM): The following LM findings are based on hematoxylin and eosin (H&E), periodic acid-Schiff (PAS), and Masson trichrome-stained sections. The material submitted for LM contains two cores of almost all renal cortical tissue. More than 40 glomeruli are present for examination, of which one is globally sclerotic. The non-sclerotic glomeruli contain op…	, MICROSCOPIC DESCRIPTION \n Light Microscopy (LM): The following LM findings are based on hematoxylin and eosin (H&E), periodic acid-Schiff (PAS), and Masson trichrome-stained sections. The material submitted for LM contains two cores of almost all renal cortical tissue. More than 40 glomeruli are present for examination, of which one is globally sclerotic. The non-sclerotic glomeruli contain op…	(721, 735)	(0, 0)	(1169, 1177)	(0, 0)	(0, 0)	0	0
7	21SP-22048	Female	45	FINAL DIAGNOSIS \n TRANSPLANT KIDNEY, SURVEILLANCE BIOPSY (4 MONTHS POST-TRANSPLANTATION): - Moderate arteriosclerosis and mild hyaline arteriolosclerosis. - No significant interstitial fibrosis or tubular atrophy. - No evidence of acute T-cell-mediated rejection. - No evidence of acute antibody-mediated rejection. - No evidence of polyomavirus infection., MICROSCOPIC DESCRIPTION \n Light Microsc…	0	0	0	0	nosig	[' - No evidence of acute T-cell-mediated rejection', ' - No evidence of acute antibody-mediated rejection', ' - No evidence of polyomavirus infection']	[' - No significant interstitial fibrosis or tubular atrophy']	, MICROSCOPIC DESCRIPTION \n Light Microscopy (LM): The following LM findings are based on hematoxylin and eosin (H&E), periodic acid-Schiff (PAS), and Masson trichrome-stained sections. The material submitted for LM contains two cores of renal cortex and one core of renal medulla. More than 17 glomeruli are present for examination, of which none are globally sclerotic. The glomeruli contain open…	, MICROSCOPIC DESCRIPTION \n Light Microscopy (LM): The following LM findings are based on hematoxylin and eosin (H&E), periodic acid-Schiff (PAS), and Masson trichrome-stained sections. The material submitted for LM contains two cores of renal cortex and one core of renal medulla. More than 17 glomeruli are present for examination, of which none are globally sclerotic. The glomeruli contain open…	, MICROSCOPIC DESCRIPTION \n Light Microscopy (LM): The following LM findings are based on hematoxylin and eosin (H&E), periodic acid-Schiff (PAS), and Masson trichrome-stained sections. The material submitted for LM contains two cores of renal cortex and one core of renal medulla. More than 17 glomeruli are present for examination, of which none are globally sclerotic. The glomeruli contain open…	, MICROSCOPIC DESCRIPTION \n Light Microscopy (LM): The following LM findings are based on hematoxylin and eosin (H&E), periodic acid-Schiff (PAS), and Masson trichrome-stained sections. The material submitted for LM contains two cores of renal cortex and one core of renal medulla. More than 17 glomeruli are present for examination, of which none are globally sclerotic. The glomeruli contain open…	(719, 733)	(0, 0)	(1205, 1213)	(0, 0)	(0, 0)	0	0
8	21SP-22045	Male	65	FINAL DIAGNOSIS \n TRANSPLANT KIDNEY, SURVEILLANCE BIOPSY (3.5 MONTHS POST-TRANSPLANTATION): - Patchy mild acute tubular injury. - Global glomerulosclerosis (~15%). - Mild arteriosclerosis. - Minimal interstitial fibrosis and tubular atrophy (<5%). - No evidence of acute T-cell-mediated rejection. - No evidence of acute antibody-mediated rejection. - No evidence of polyomavirus infection., MICROS…	0	0	0	0	minimal	[' - No evidence of acute T-cell-mediated rejection', ' - No evidence of acute antibody-mediated rejection', ' - No evidence of polyomavirus infection']	[' - Minimal interstitial fibrosis and tubular atrophy (<5%)']	, MICROSCOPIC DESCRIPTION \n Light Microscopy (LM): The following LM findings are based on hematoxylin and eosin (H&E), periodic acid-Schiff (PAS), and Masson trichrome-stained sections. The material submitted for LM contains two cores of renal cortical tissue. More than 47 glomeruli are present for examination, of which 7 are globally sclerotic. Some of the non-sclerotic glomeruli appear enlarge…	, MICROSCOPIC DESCRIPTION \n Light Microscopy (LM): The following LM findings are based on hematoxylin and eosin (H&E), periodic acid-Schiff (PAS), and Masson trichrome-stained sections. The material submitted for LM contains two cores of renal cortical tissue. More than 47 glomeruli are present for examination, of which 7 are globally sclerotic. Some of the non-sclerotic glomeruli appear enlarge…	, MICROSCOPIC DESCRIPTION \n Light Microscopy (LM): The following LM findings are based on hematoxylin and eosin (H&E), periodic acid-Schiff (PAS), and Masson trichrome-stained sections. The material submitted for LM contains two cores of renal cortical tissue. More than 47 glomeruli are present for examination, of which 7 are globally sclerotic. Some of the non-sclerotic glomeruli appear enlarge…	, MICROSCOPIC DESCRIPTION \n Light Microscopy (LM): The following LM findings are based on hematoxylin and eosin (H&E), periodic acid-Schiff (PAS), and Masson trichrome-stained sections. The material submitted for LM contains two cores of renal cortical tissue. More than 47 glomeruli are present for examination, of which 7 are globally sclerotic. Some of the non-sclerotic glomeruli appear enlarge…	(741, 745)	(0, 0)	(1222, 1230)	(0, 0)	(0, 0)	0	0
9	21SP-21866	Male	21	FINAL DIAGNOSIS \n TRANSPLANT KIDNEY, BIOPSY (3.5 YEARS POST-TRANSPLANTATION): Acute tubulointerstitial nephritis with scattered neutrophils and eosinophils; see comment. Mild interstitial fibrosis and tubular atrophy (~20%). Moderate arteriosclerosis and mild hyaline arteriolosclerosis. No evidence of acute antibody-mediated rejection. No evidence of polyomavirus infection. Comment: The biopsy s…	0	0	0	0	mild	[' No evidence of acute antibody-mediated rejection', ' No evidence of polyomavirus infection', " These findings raise the possibility of an infection or drug reaction-associated acute tubulointerstitial nephritis, and should be correlated to the patient's drug/medication regimen and other clinical findings"]	[' Mild interstitial fibrosis and tubular atrophy (~20%)']	, MICROSCOPIC DESCRIPTION \n Light Microscopy (LM): The following LM findings are based on hematoxylin and eosin (H&E), periodic acid-Schiff (PAS), methenamine-silver (Jones), and Masson trichrome-stained sections. The specimen submitted for light microscopic evaluation consists of cortical tissue with at least 13 glomeruli. No globally or segmentally sclerosed glomeruli are seen. The glomeruli a…	, MICROSCOPIC DESCRIPTION \n Light Microscopy (LM): The following LM findings are based on hematoxylin and eosin (H&E), periodic acid-Schiff (PAS), methenamine-silver (Jones), and Masson trichrome-stained sections. The specimen submitted for light microscopic evaluation consists of cortical tissue with at least 13 glomeruli. No globally or segmentally sclerosed glomeruli are seen. The glomeruli a…	, MICROSCOPIC DESCRIPTION \n Light Microscopy (LM): The following LM findings are based on hematoxylin and eosin (H&E), periodic acid-Schiff (PAS), methenamine-silver (Jones), and Masson trichrome-stained sections. The specimen submitted for light microscopic evaluation consists of cortical tissue with at least 13 glomeruli. No globally or segmentally sclerosed glomeruli are seen. The glomeruli a…	, MICROSCOPIC DESCRIPTION \n Light Microscopy (LM): The following LM findings are based on hematoxylin and eosin (H&E), periodic acid-Schiff (PAS), methenamine-silver (Jones), and Masson trichrome-stained sections. The specimen submitted for light microscopic evaluation consists of cortical tissue with at least 13 glomeruli. No globally or segmentally sclerosed glomeruli are seen. The glomeruli a…	(678, 682)	(0, 0)	(1361, 1369)	(0, 0)	(0, 0)	0	0
10	21SP-21743	Male	47	FINAL DIAGNOSIS \n TRANSPLANT KIDNEY, BIOPSY (THREE MONTHS POST-TRANSPLANTATION): Minimal IgA deposition; see comment. Patchy acute tubular injury. Moderate arteriosclerosis and mild hyaline arteriolosclerosis. No evidence of acute T-cell mediated or antibody-mediated rejection. No evidence of polyomavirus infection. Comment: A minimal mesangial IgA deposition is identified by immunofluorescence …	0	0	0	0	noinfo	[' No evidence of acute T-cell mediated or antibody-mediated rejection', ' No evidence of polyomavirus infection']	[]	, MICROSCOPIC DESCRIPTION \n Light Microscopy (LM): The following LM findings are based on hematoxylin and eosin (H&E), periodic acid-Schiff (PAS), and Masson trichrome-stained sections. The specimen submitted for light microscopic evaluation consists of cortical tissue with at least 38 glomeruli. No globally or segmentally sclerosed glomeruli are seen. The glomeruli are either unremarkable or sh…	, MICROSCOPIC DESCRIPTION \n Light Microscopy (LM): The following LM findings are based on hematoxylin and eosin (H&E), periodic acid-Schiff (PAS), and Masson trichrome-stained sections. The specimen submitted for light microscopic evaluation consists of cortical tissue with at least 38 glomeruli. No globally or segmentally sclerosed glomeruli are seen. The glomeruli are either unremarkable or sh…	, MICROSCOPIC DESCRIPTION \n Light Microscopy (LM): The following LM findings are based on hematoxylin and eosin (H&E), periodic acid-Schiff (PAS), and Masson trichrome-stained sections. The specimen submitted for light microscopic evaluation consists of cortical tissue with at least 38 glomeruli. No globally or segmentally sclerosed glomeruli are seen. The glomeruli are either unremarkable or sh…	, MICROSCOPIC DESCRIPTION \n Light Microscopy (LM): The following LM findings are based on hematoxylin and eosin (H&E), periodic acid-Schiff (PAS), and Masson trichrome-stained sections. The specimen submitted for light microscopic evaluation consists of cortical tissue with at least 38 glomeruli. No globally or segmentally sclerosed glomeruli are seen. The glomeruli are either unremarkable or sh…	(650, 657)	(0, 0)	(1145, 1153)	(0, 0)	(0, 0)	0	0
11	21SP-21739	Male	49	FINAL DIAGNOSIS \n TRANSPLANT KIDNEY, BIOPSY (THREE MONTHS POST-TRANSPLANTATION): Acute tubular injury. Mild glomerulitis; see comment Rare mild tubulitis; see comment Mesangial widening; see comment Moderate arteriosclerosis and severe hyaline arteriolosclerosis. Mild interstitial fibrosis and tubular atrophy. No evidence of polyomavirus infection. Comment: The biopsy shows mild glomerulitis and…	0	0	0	0	mild	[' No evidence of polyomavirus infection', ' These findings are insufficient for borderline changes or acute antibody mediate rejection']	[' Mild interstitial fibrosis and tubular atrophy']	, MICROSCOPIC DESCRIPTION \n Light Microscopy (LM): The following LM findings are based on hematoxylin and eosin (H&E), periodic acid-Schiff (PAS), and Masson trichrome-stained sections. The specimen submitted for light microscopic evaluation consists of cortical tissue with at least 35 glomeruli. No globally or segmentally sclerosed glomeruli are seen. Some glomeruli show mild to focal moderate …	, MICROSCOPIC DESCRIPTION \n Light Microscopy (LM): The following LM findings are based on hematoxylin and eosin (H&E), periodic acid-Schiff (PAS), and Masson trichrome-stained sections. The specimen submitted for light microscopic evaluation consists of cortical tissue with at least 35 glomeruli. No globally or segmentally sclerosed glomeruli are seen. Some glomeruli show mild to focal moderate …	, MICROSCOPIC DESCRIPTION \n Light Microscopy (LM): The following LM findings are based on hematoxylin and eosin (H&E), periodic acid-Schiff (PAS), and Masson trichrome-stained sections. The specimen submitted for light microscopic evaluation consists of cortical tissue with at least 35 glomeruli. No globally or segmentally sclerosed glomeruli are seen. Some glomeruli show mild to focal moderate …	, MICROSCOPIC DESCRIPTION \n Light Microscopy (LM): The following LM findings are based on hematoxylin and eosin (H&E), periodic acid-Schiff (PAS), and Masson trichrome-stained sections. The specimen submitted for light microscopic evaluation consists of cortical tissue with at least 35 glomeruli. No globally or segmentally sclerosed glomeruli are seen. Some glomeruli show mild to focal moderate …	(696, 700)	(0, 0)	(1320, 1328)	(0, 0)	(0, 0)	0	0
12	21SP-21734	Male	32	FINAL DIAGNOSIS \n TRANSPLANT KIDNEY, BIOPSY (5.5 YEARS POST-TRANSPLANTATION): Severe interstitial fibrosis and tubular atrophy (>50%). Focal segmental glomerulosclerosis; see comment. Interstitial inflammation with scattered neutrophils; see comment. Moderate arteriosclerosis and severe hyaline arteriolosclerosis. No evidence of acute antibody-mediated rejection. No evidence of polyomavirus infe…	0	0	0	0	severe	[' No evidence of acute antibody-mediated rejection', ' No evidence of polyomavirus infection', ' The findings raise the possibility of acute and chronic interstitial nephritis secondary to infection']	['5 YEARS POST-TRANSPLANTATION): Severe interstitial fibrosis and tubular atrophy (>50%)', ' Comment: The biopsy shows prominent global glomerulosclerosis (~65%) and severe interstitial fibrosis/tubular atrophy']	, MICROSCOPIC DESCRIPTION \n Light Microscopy (LM): The following LM findings are based on hematoxylin and eosin (H&E), periodic acid-Schiff (PAS), and Masson trichrome-stained sections. The specimen submitted for light microscopic evaluation consists of cortical tissue with at least 25 glomeruli, 16 of which are globally sclerosed. At least 6 glomeruli show segmental sclerosis. The non-sclerotic…	, MICROSCOPIC DESCRIPTION \n Light Microscopy (LM): The following LM findings are based on hematoxylin and eosin (H&E), periodic acid-Schiff (PAS), and Masson trichrome-stained sections. The specimen submitted for light microscopic evaluation consists of cortical tissue with at least 25 glomeruli, 16 of which are globally sclerosed. At least 6 glomeruli show segmental sclerosis. The non-sclerotic…	, MICROSCOPIC DESCRIPTION \n Light Microscopy (LM): The following LM findings are based on hematoxylin and eosin (H&E), periodic acid-Schiff (PAS), and Masson trichrome-stained sections. The specimen submitted for light microscopic evaluation consists of cortical tissue with at least 25 glomeruli, 16 of which are globally sclerosed. At least 6 glomeruli show segmental sclerosis. The non-sclerotic…	, MICROSCOPIC DESCRIPTION \n Light Microscopy (LM): The following LM findings are based on hematoxylin and eosin (H&E), periodic acid-Schiff (PAS), and Masson trichrome-stained sections. The specimen submitted for light microscopic evaluation consists of cortical tissue with at least 25 glomeruli, 16 of which are globally sclerosed. At least 6 glomeruli show segmental sclerosis. The non-sclerotic…	(742, 748)	(0, 0)	(1449, 1457)	(0, 0)	(0, 0)	0	0
13	21SP-21730	Male	55	FINAL DIAGNOSIS \n TRANSPLANT KIDNEY, BIOPSY (8.5 YEARS POST-TRANSPLANTATION): Scattered mild tubulitis; see comment. Patchy acute tubular injury. Mild interstitial fibrosis and tubular atrophy (~5%). Mild arteriosclerosis and hyaline arteriolosclerosis. No evidence of acute antibody-mediated rejection. No evidence of polyomavirus infection. Comment: The biopsy shows few tubules with mild tubulit…	0	0	0	0	mild	[' No evidence of acute antibody-mediated rejection', ' No evidence of polyomavirus infection']	[' Mild interstitial fibrosis and tubular atrophy (~5%)']	, MICROSCOPIC DESCRIPTION \n Light Microscopy (LM): The following LM findings are based on hematoxylin and eosin (H&E), periodic acid-Schiff (PAS), and Masson trichrome-stained sections. The specimen submitted for light microscopic evaluation consists of cortical tissue with at least 30 glomeruli. No globally or segmentally sclerosed glomeruli are seen. The glomeruli are either unremarkable or sh…	, MICROSCOPIC DESCRIPTION \n Light Microscopy (LM): The following LM findings are based on hematoxylin and eosin (H&E), periodic acid-Schiff (PAS), and Masson trichrome-stained sections. The specimen submitted for light microscopic evaluation consists of cortical tissue with at least 30 glomeruli. No globally or segmentally sclerosed glomeruli are seen. The glomeruli are either unremarkable or sh…	, MICROSCOPIC DESCRIPTION \n Light Microscopy (LM): The following LM findings are based on hematoxylin and eosin (H&E), periodic acid-Schiff (PAS), and Masson trichrome-stained sections. The specimen submitted for light microscopic evaluation consists of cortical tissue with at least 30 glomeruli. No globally or segmentally sclerosed glomeruli are seen. The glomeruli are either unremarkable or sh…	, MICROSCOPIC DESCRIPTION \n Light Microscopy (LM): The following LM findings are based on hematoxylin and eosin (H&E), periodic acid-Schiff (PAS), and Masson trichrome-stained sections. The specimen submitted for light microscopic evaluation consists of cortical tissue with at least 30 glomeruli. No globally or segmentally sclerosed glomeruli are seen. The glomeruli are either unremarkable or sh…	(671, 675)	(0, 0)	(1213, 1221)	(0, 0)	(0, 0)	0	0
14	21SP-21693	Male	63	FINAL DIAGNOSIS \n TRANSPLANT KIDNEY, TIME-ZERO BIOPSY: Acute tubular injury/necrosis. Mild interstitial inflammation and tubulitis; see comment. Single segmentally sclerotic glomerulus; see comment. Severe arteriosclerosis and hyaline arteriolosclerosis. Mild interstitial fibrosis and tubular atrophy. Comment: The biopsy shows mild interstitial inflammation and mild tubulitis. These findings sug…	0	0	0	0	mild	[]	[' Mild interstitial fibrosis and tubular atrophy']	, MICROSCOPIC DESCRIPTION \n Light Microscopy (LM): The following LM findings are based on hematoxylin and eosin (H&E), periodic acid-Schiff (PAS), and Masson trichrome-stained sections. The specimen submitted for light microscopic evaluation consists of cortical tissue with at least 33 glomeruli, 3 of which are globally sclerotic. At least one glomerulus shows segmental sclerosis. The non-sclero…	, MICROSCOPIC DESCRIPTION \n Light Microscopy (LM): The following LM findings are based on hematoxylin and eosin (H&E), periodic acid-Schiff (PAS), and Masson trichrome-stained sections. The specimen submitted for light microscopic evaluation consists of cortical tissue with at least 33 glomeruli, 3 of which are globally sclerotic. At least one glomerulus shows segmental sclerosis. The non-sclero…	, MICROSCOPIC DESCRIPTION \n Light Microscopy (LM): The following LM findings are based on hematoxylin and eosin (H&E), periodic acid-Schiff (PAS), and Masson trichrome-stained sections. The specimen submitted for light microscopic evaluation consists of cortical tissue with at least 33 glomeruli, 3 of which are globally sclerotic. At least one glomerulus shows segmental sclerosis. The non-sclero…	, MICROSCOPIC DESCRIPTION \n Light Microscopy (LM): The following LM findings are based on hematoxylin and eosin (H&E), periodic acid-Schiff (PAS), and Masson trichrome-stained sections. The specimen submitted for light microscopic evaluation consists of cortical tissue with at least 33 glomeruli, 3 of which are globally sclerotic. At least one glomerulus shows segmental sclerosis. The non-sclero…	(788, 792)	(0, 0)	(0, 0)	(0, 0)	(0, 0)	0	0
15	21SP-21528	Male	56	FINAL DIAGNOSIS \n TRANSPLANT KIDNEY, SURVEILLANCE BIOPSY (13 MONTHS POST-TRANSPLANTATION): - Single segmentally sclerotic glomerulus; see comment. - Minimal interstitial fibrosis and tubular atrophy (<5%). - Focal mild hyaline arteriosclerosis. - No evidence of acute T-cell-mediated rejection. - No evidence of acute antibody-mediated rejection. - No evidence of polyomavirus infection. Comment: T…	0	0	0	0	minimal	[' - No evidence of acute T-cell-mediated rejection', ' - No evidence of acute antibody-mediated rejection', ' - No evidence of polyomavirus infection']	[' - Minimal interstitial fibrosis and tubular atrophy (<5%)']	, MICROSCOPIC DESCRIPTION \n Light Microscopy (LM): The following LM findings are based on hematoxylin and eosin (H&E), periodic acid-Schiff (PAS), and Masson trichrome-stained sections. The material submitted for LM contains one core and one core fragment of renal cortical tissue. More than 13 glomeruli are present for examination, of which 2 are globally sclerotic and one shows segmentally acce…	, MICROSCOPIC DESCRIPTION \n Light Microscopy (LM): The following LM findings are based on hematoxylin and eosin (H&E), periodic acid-Schiff (PAS), and Masson trichrome-stained sections. The material submitted for LM contains one core and one core fragment of renal cortical tissue. More than 13 glomeruli are present for examination, of which 2 are globally sclerotic and one shows segmentally acce…	, MICROSCOPIC DESCRIPTION \n Light Microscopy (LM): The following LM findings are based on hematoxylin and eosin (H&E), periodic acid-Schiff (PAS), and Masson trichrome-stained sections. The material submitted for LM contains one core and one core fragment of renal cortical tissue. More than 13 glomeruli are present for examination, of which 2 are globally sclerotic and one shows segmentally acce…	, MICROSCOPIC DESCRIPTION \n Light Microscopy (LM): The following LM findings are based on hematoxylin and eosin (H&E), periodic acid-Schiff (PAS), and Masson trichrome-stained sections. The material submitted for LM contains one core and one core fragment of renal cortical tissue. More than 13 glomeruli are present for examination, of which 2 are globally sclerotic and one shows segmentally acce…	(698, 705)	(0, 0)	(1203, 1211)	(0, 0)	(0, 0)	0	0
16	21SP-21527	Male	41	FINAL DIAGNOSIS \n TRANSPLANT KIDNEY, BIOPSY (3 MONTHS POST-TRANSPLANTATION): - Mild arteriosclerosis. - Minimal interstitial fibrosis and tubular atrophy (<5%). - No evidence of acute T-cell-mediated rejection. - No evidence of acute antibody-mediated rejection. - No evidence of polyomavirus infection., MICROSCOPIC DESCRIPTION \n Light Microscopy (LM): The following LM findings are based on hema…	0	0	0	0	minimal	[' - No evidence of acute T-cell-mediated rejection', ' - No evidence of acute antibody-mediated rejection', ' - No evidence of polyomavirus infection']	[' - Minimal interstitial fibrosis and tubular atrophy (<5%)']	, MICROSCOPIC DESCRIPTION \n Light Microscopy (LM): The following LM findings are based on hematoxylin and eosin (H&E), periodic acid-Schiff (PAS), and Masson trichrome-stained sections. The material submitted for LM contains two cores of renal cortical tissue. More than 20 glomeruli are present for examination, of which none are globally sclerotic. The glomeruli contain open capillary loops with…	, MICROSCOPIC DESCRIPTION \n Light Microscopy (LM): The following LM findings are based on hematoxylin and eosin (H&E), periodic acid-Schiff (PAS), and Masson trichrome-stained sections. The material submitted for LM contains two cores of renal cortical tissue. More than 20 glomeruli are present for examination, of which none are globally sclerotic. The glomeruli contain open capillary loops with…	, MICROSCOPIC DESCRIPTION \n Light Microscopy (LM): The following LM findings are based on hematoxylin and eosin (H&E), periodic acid-Schiff (PAS), and Masson trichrome-stained sections. The material submitted for LM contains two cores of renal cortical tissue. More than 20 glomeruli are present for examination, of which none are globally sclerotic. The glomeruli contain open capillary loops with…	, MICROSCOPIC DESCRIPTION \n Light Microscopy (LM): The following LM findings are based on hematoxylin and eosin (H&E), periodic acid-Schiff (PAS), and Masson trichrome-stained sections. The material submitted for LM contains two cores of renal cortical tissue. More than 20 glomeruli are present for examination, of which none are globally sclerotic. The glomeruli contain open capillary loops with…	(625, 632)	(0, 0)	(1150, 1158)	(0, 0)	(0, 0)	0	0
17	21SP-21526	Male	30	AMENDMENT \n This report was amended because the SV40 immunohistochemical stain results changed the final diagnosis., FINAL DIAGNOSIS \n TRANSPLANT KIDNEY, BIOPSY (3 MONTHS POST-TRANSPLANTATION): - Polyomavirus nephropathy, class 1; see comment. - Moderate arteriosclerosis and mild hyaline arteriolosclerosis. - Mild interstitial fibrosis and tubular atrophy (~5%). - No evidence of acute antibody-…	0	0	0	0	mild	[' - No evidence of acute antibody-mediated rejection']	[' - Mild interstitial fibrosis and tubular atrophy (~5%)']	, MICROSCOPIC DESCRIPTION \n Light Microscopy (LM): The following LM findings are based on hematoxylin and eosin (H&E), periodic acid-Schiff (PAS), and Masson trichrome-stained sections. The material submitted for LM contains two cores of renal tissue composed of ~80% cortex and ~20% medulla. More than 19 glomeruli are present for examination, of which none are globally sclerotic. The glomeruli c…	, MICROSCOPIC DESCRIPTION \n Light Microscopy (LM): The following LM findings are based on hematoxylin and eosin (H&E), periodic acid-Schiff (PAS), and Masson trichrome-stained sections. The material submitted for LM contains two cores of renal tissue composed of ~80% cortex and ~20% medulla. More than 19 glomeruli are present for examination, of which none are globally sclerotic. The glomeruli c…	, MICROSCOPIC DESCRIPTION \n Light Microscopy (LM): The following LM findings are based on hematoxylin and eosin (H&E), periodic acid-Schiff (PAS), and Masson trichrome-stained sections. The material submitted for LM contains two cores of renal tissue composed of ~80% cortex and ~20% medulla. More than 19 glomeruli are present for examination, of which none are globally sclerotic. The glomeruli c…	, MICROSCOPIC DESCRIPTION \n Light Microscopy (LM): The following LM findings are based on hematoxylin and eosin (H&E), periodic acid-Schiff (PAS), and Masson trichrome-stained sections. The material submitted for LM contains two cores of renal tissue composed of ~80% cortex and ~20% medulla. More than 19 glomeruli are present for examination, of which none are globally sclerotic. The glomeruli c…	(686, 690)	(0, 0)	(0, 0)	(0, 0)	(0, 0)	0	0
18	21SP-21525	Female	14	FINAL DIAGNOSIS \n TRANSPLANT KIDNEY, SURVEILLANCE BIOPSY (1 YEAR POST-TRANSPLANTATION): - Mesangiopathic glomerulopathy; see comment. - No significant interstitial fibrosis or tubular atrophy. - No evidence of acute T-cell-mediated rejection. - No evidence of acute antibody-mediated rejection. - No evidence of polyomavirus infection. Comment: The biopsy shows similar changes as the patient's pri…	0	0	0	0	nosig	[' - No evidence of acute T-cell-mediated rejection', ' - No evidence of acute antibody-mediated rejection', ' - No evidence of polyomavirus infection']	[' - No significant interstitial fibrosis or tubular atrophy']	, MICROSCOPIC DESCRIPTION \n Light Microscopy (LM): The following LM findings are based on hematoxylin and eosin (H&E), periodic acid-Schiff (PAS), and Masson trichrome-stained sections. The material submitted for LM contains two cores of renal cortical tissue. More than 26 glomeruli are present for examination, of which 3 are globally sclerotic. The non-sclerotic glomeruli contain open capillary…	, MICROSCOPIC DESCRIPTION \n Light Microscopy (LM): The following LM findings are based on hematoxylin and eosin (H&E), periodic acid-Schiff (PAS), and Masson trichrome-stained sections. The material submitted for LM contains two cores of renal cortical tissue. More than 26 glomeruli are present for examination, of which 3 are globally sclerotic. The non-sclerotic glomeruli contain open capillary…	, MICROSCOPIC DESCRIPTION \n Light Microscopy (LM): The following LM findings are based on hematoxylin and eosin (H&E), periodic acid-Schiff (PAS), and Masson trichrome-stained sections. The material submitted for LM contains two cores of renal cortical tissue. More than 26 glomeruli are present for examination, of which 3 are globally sclerotic. The non-sclerotic glomeruli contain open capillary…	, MICROSCOPIC DESCRIPTION \n Light Microscopy (LM): The following LM findings are based on hematoxylin and eosin (H&E), periodic acid-Schiff (PAS), and Masson trichrome-stained sections. The material submitted for LM contains two cores of renal cortical tissue. More than 26 glomeruli are present for examination, of which 3 are globally sclerotic. The non-sclerotic glomeruli contain open capillary…	(722, 736)	(0, 0)	(1160, 1168)	(0, 0)	(0, 0)	0	0
19	21SP-21457	Male	57	FINAL DIAGNOSIS \n TRANSPLANT KIDNEY, BIOPSY (5.5 YEARS POST-TRANSPLANTATION): - Changes consistent with early/mild diabetic glomerulosclerosis; see comment. - Moderate arteriosclerosis. - Mild interstitial fibrosis and tubular atrophy (~5%). - Focal minimal interstitial inflammation with mild tubulitis, insufficient evidence for acute T-cell-mediated rejection; see comment. - No evidence of acut…	0	0	0	0	mild	[' - Focal minimal interstitial inflammation with mild tubulitis, insufficient evidence for acute T-cell-mediated rejection; see comment', ' - No evidence of acute antibody-mediated rejection', ' - No evidence of polyomavirus infection', ' Although mild tubulitis is seen in focal tubules, the overall inflammatory load is minimal and thus well-below the diagnostic threshold of acute rejection as w…	[' - Mild interstitial fibrosis and tubular atrophy (~5%)']	, MICROSCOPIC DESCRIPTION \n Light Microscopy (LM): The following LM findings are based on hematoxylin and eosin (H&E), periodic acid-Schiff (PAS), and Masson trichrome-stained sections. The material submitted for LM contains three short cores of renal cortical tissue. More than 14 glomeruli are present for examination, of which none are globally sclerotic. Some glomeruli appear enlarged. The glo…	, MICROSCOPIC DESCRIPTION \n Light Microscopy (LM): The following LM findings are based on hematoxylin and eosin (H&E), periodic acid-Schiff (PAS), and Masson trichrome-stained sections. The material submitted for LM contains three short cores of renal cortical tissue. More than 14 glomeruli are present for examination, of which none are globally sclerotic. Some glomeruli appear enlarged. The glo…	, MICROSCOPIC DESCRIPTION \n Light Microscopy (LM): The following LM findings are based on hematoxylin and eosin (H&E), periodic acid-Schiff (PAS), and Masson trichrome-stained sections. The material submitted for LM contains three short cores of renal cortical tissue. More than 14 glomeruli are present for examination, of which none are globally sclerotic. Some glomeruli appear enlarged. The glo…	, MICROSCOPIC DESCRIPTION \n Light Microscopy (LM): The following LM findings are based on hematoxylin and eosin (H&E), periodic acid-Schiff (PAS), and Masson trichrome-stained sections. The material submitted for LM contains three short cores of renal cortical tissue. More than 14 glomeruli are present for examination, of which none are globally sclerotic. Some glomeruli appear enlarged. The glo…	(733, 737)	(0, 0)	(1336, 1344)	(0, 0)	(0, 0)	0	0
20	21SP-21442	Female	52	FINAL DIAGNOSIS \n TRANSPLANT KIDNEY, TIME-ZERO BIOPSY: - Severe arteriosclerosis and moderate hyaline arteriolosclerosis. - Acute tubular injury/necrosis. - Mild interstitial fibrosis and tubular atrophy (~10%). - No significant glomerulosclerosis., MICROSCOPIC DESCRIPTION \n Light Microscopy (LM): The following LM findings are based on hematoxylin and eosin (H&E), periodic acid-Schiff (PAS), an…	0	0	0	0	mild	[]	[' - Mild interstitial fibrosis and tubular atrophy (~10%)']	, MICROSCOPIC DESCRIPTION \n Light Microscopy (LM): The following LM findings are based on hematoxylin and eosin (H&E), periodic acid-Schiff (PAS), and Masson trichrome-stained sections. The material submitted for LM contains a single core of renal cortical tissue. More than 19 glomeruli are present for examination, of which one is globally sclerotic. The non-sclerotic glomeruli contain open capi…	, MICROSCOPIC DESCRIPTION \n Light Microscopy (LM): The following LM findings are based on hematoxylin and eosin (H&E), periodic acid-Schiff (PAS), and Masson trichrome-stained sections. The material submitted for LM contains a single core of renal cortical tissue. More than 19 glomeruli are present for examination, of which one is globally sclerotic. The non-sclerotic glomeruli contain open capi…	, MICROSCOPIC DESCRIPTION \n Light Microscopy (LM): The following LM findings are based on hematoxylin and eosin (H&E), periodic acid-Schiff (PAS), and Masson trichrome-stained sections. The material submitted for LM contains a single core of renal cortical tissue. More than 19 glomeruli are present for examination, of which one is globally sclerotic. The non-sclerotic glomeruli contain open capi…	, MICROSCOPIC DESCRIPTION \n Light Microscopy (LM): The following LM findings are based on hematoxylin and eosin (H&E), periodic acid-Schiff (PAS), and Masson trichrome-stained sections. The material submitted for LM contains a single core of renal cortical tissue. More than 19 glomeruli are present for examination, of which one is globally sclerotic. The non-sclerotic glomeruli contain open capi…	(635, 639)	(0, 0)	(0, 0)	(0, 0)	(0, 0)	0	0
21	21SP-21230	Male	64	FINAL DIAGNOSIS \n TRANSPLANT KIDNEY, SURVEILLANCE BIOPSY (1 YEAR POST-TRANSPLANTATION): - Global glomerulosclerosis (~35%). - Focal mild hyaline arteriolosclerosis. - No significant interstitial fibrosis or tubular atrophy. - No evidence of acute T-cell-mediated rejection. - No evidence of acute antibody-mediated rejection. - No evidence of polyomavirus infection., MICROSCOPIC DESCRIPTION \n Lig…	0	0	0	0	nosig	[' - No evidence of acute T-cell-mediated rejection', ' - No evidence of acute antibody-mediated rejection', ' - No evidence of polyomavirus infection']	[' - No significant interstitial fibrosis or tubular atrophy']	, MICROSCOPIC DESCRIPTION \n Light Microscopy (LM): The following LM findings are based on hematoxylin and eosin (H&E), periodic acid-Schiff (PAS), and Masson trichrome-stained sections. The material submitted for LM contains three cores of renal tissue composed of about half medulla and half cortex. More than 13 glomeruli are present for examination, of which ~6 are globally sclerotic. The non-s…	, MICROSCOPIC DESCRIPTION \n Light Microscopy (LM): The following LM findings are based on hematoxylin and eosin (H&E), periodic acid-Schiff (PAS), and Masson trichrome-stained sections. The material submitted for LM contains three cores of renal tissue composed of about half medulla and half cortex. More than 13 glomeruli are present for examination, of which ~6 are globally sclerotic. The non-s…	, MICROSCOPIC DESCRIPTION \n Light Microscopy (LM): The following LM findings are based on hematoxylin and eosin (H&E), periodic acid-Schiff (PAS), and Masson trichrome-stained sections. The material submitted for LM contains three cores of renal tissue composed of about half medulla and half cortex. More than 13 glomeruli are present for examination, of which ~6 are globally sclerotic. The non-s…	, MICROSCOPIC DESCRIPTION \n Light Microscopy (LM): The following LM findings are based on hematoxylin and eosin (H&E), periodic acid-Schiff (PAS), and Masson trichrome-stained sections. The material submitted for LM contains three cores of renal tissue composed of about half medulla and half cortex. More than 13 glomeruli are present for examination, of which ~6 are globally sclerotic. The non-s…	(638, 652)	(0, 0)	(1075, 1083)	(0, 0)	(0, 0)	0	0
22	21SP-21228	Female	61	FINAL DIAGNOSIS \n TRANSPLANT KIDNEY, SURVEILLANCE BIOPSY (3 MONTHS POST-TRANSPLANTATION): - Glomerular changes suspicious for mild donor-derived diabetic glomerulosclerosis; see comment. - Acute tubular injury. - Severe hyaline arteriolosclerosis and mild arteriosclerosis. - Mild interstitial fibrosis and tubular atrophy (~15%). - No evidence of acute T-cell-mediated rejection. - No evidence of …	0	0	0	0	mild	[' - No evidence of acute T-cell-mediated rejection', ' - No evidence of acute antibody-mediated rejection', ' - No evidence of polyomavirus infection']	[' - Mild interstitial fibrosis and tubular atrophy (~15%)']	, MICROSCOPIC DESCRIPTION \n Light Microscopy (LM): The following LM findings are based on hematoxylin and eosin (H&E), periodic acid-Schiff (PAS), and Masson trichrome-stained sections. The material submitted for LM contains two cores of renal cortical tissue. More than 24 glomeruli are present for examination, of which 3 are globally sclerotic. The non-sclerotic glomeruli show focal mild glomer…	, MICROSCOPIC DESCRIPTION \n Light Microscopy (LM): The following LM findings are based on hematoxylin and eosin (H&E), periodic acid-Schiff (PAS), and Masson trichrome-stained sections. The material submitted for LM contains two cores of renal cortical tissue. More than 24 glomeruli are present for examination, of which 3 are globally sclerotic. The non-sclerotic glomeruli show focal mild glomer…	, MICROSCOPIC DESCRIPTION \n Light Microscopy (LM): The following LM findings are based on hematoxylin and eosin (H&E), periodic acid-Schiff (PAS), and Masson trichrome-stained sections. The material submitted for LM contains two cores of renal cortical tissue. More than 24 glomeruli are present for examination, of which 3 are globally sclerotic. The non-sclerotic glomeruli show focal mild glomer…	, MICROSCOPIC DESCRIPTION \n Light Microscopy (LM): The following LM findings are based on hematoxylin and eosin (H&E), periodic acid-Schiff (PAS), and Masson trichrome-stained sections. The material submitted for LM contains two cores of renal cortical tissue. More than 24 glomeruli are present for examination, of which 3 are globally sclerotic. The non-sclerotic glomeruli show focal mild glomer…	(629, 633)	(0, 0)	(1181, 1189)	(0, 0)	(0, 0)	0	0
23	21SP-21226	Female	50	FINAL DIAGNOSIS \n TRANSPLANT KIDNEY, SURVEILLANCE BIOPSY (1 YEAR POST-TRANSPLANTATION): - Minimal interstitial fibrosis and tubular atrophy (<5%). - No evidence of acute T-cell-mediated rejection. - No evidence of acute antibody-mediated rejection. - No evidence of polyomavirus infection., MICROSCOPIC DESCRIPTION \n Light Microscopy (LM): The following LM findings are based on hematoxylin and eo…	0	0	0	0	minimal	[' - No evidence of acute T-cell-mediated rejection', ' - No evidence of acute antibody-mediated rejection', ' - No evidence of polyomavirus infection']	['\\n TRANSPLANT KIDNEY, SURVEILLANCE BIOPSY (1 YEAR POST-TRANSPLANTATION): - Minimal interstitial fibrosis and tubular atrophy (<5%)']	, MICROSCOPIC DESCRIPTION \n Light Microscopy (LM): The following LM findings are based on hematoxylin and eosin (H&E), periodic acid-Schiff (PAS), and Masson trichrome-stained sections. The material submitted for LM contains three cores of renal cortical tissue. More than 38 glomeruli are present for examination, of which none are globally sclerotic. The glomeruli contain open capillary loops wi…	, MICROSCOPIC DESCRIPTION \n Light Microscopy (LM): The following LM findings are based on hematoxylin and eosin (H&E), periodic acid-Schiff (PAS), and Masson trichrome-stained sections. The material submitted for LM contains three cores of renal cortical tissue. More than 38 glomeruli are present for examination, of which none are globally sclerotic. The glomeruli contain open capillary loops wi…	, MICROSCOPIC DESCRIPTION \n Light Microscopy (LM): The following LM findings are based on hematoxylin and eosin (H&E), periodic acid-Schiff (PAS), and Masson trichrome-stained sections. The material submitted for LM contains three cores of renal cortical tissue. More than 38 glomeruli are present for examination, of which none are globally sclerotic. The glomeruli contain open capillary loops wi…	, MICROSCOPIC DESCRIPTION \n Light Microscopy (LM): The following LM findings are based on hematoxylin and eosin (H&E), periodic acid-Schiff (PAS), and Masson trichrome-stained sections. The material submitted for LM contains three cores of renal cortical tissue. More than 38 glomeruli are present for examination, of which none are globally sclerotic. The glomeruli contain open capillary loops wi…	(705, 712)	(0, 0)	(1178, 1186)	(0, 0)	(0, 0)	0	0
24	21SP-21224	Male	46	FINAL DIAGNOSIS \n TRANSPLANT KIDNEY, TIME-ZERO BIOPSY: - Acute tubular injury/necrosis. - Global glomerulosclerosis (~15%). - Focal mild hyaline arteriolosclerosis. - No significant interstitial fibrosis or tubular atrophy., MICROSCOPIC DESCRIPTION \n Light Microscopy (LM): The following LM findings are based on hematoxylin and eosin (H&E), periodic acid-Schiff (PAS), and Masson trichrome-staine…	0	0	0	0	nosig	[]	[' - No significant interstitial fibrosis or tubular atrophy']	, MICROSCOPIC DESCRIPTION \n Light Microscopy (LM): The following LM findings are based on hematoxylin and eosin (H&E), periodic acid-Schiff (PAS), and Masson trichrome-stained sections. The material submitted for LM contains a single wedge of renal cortical tissue. More than 20 glomeruli are present for examination, of which 3 are globally sclerotic. The non-sclerotic glomeruli contain open capi…	, MICROSCOPIC DESCRIPTION \n Light Microscopy (LM): The following LM findings are based on hematoxylin and eosin (H&E), periodic acid-Schiff (PAS), and Masson trichrome-stained sections. The material submitted for LM contains a single wedge of renal cortical tissue. More than 20 glomeruli are present for examination, of which 3 are globally sclerotic. The non-sclerotic glomeruli contain open capi…	, MICROSCOPIC DESCRIPTION \n Light Microscopy (LM): The following LM findings are based on hematoxylin and eosin (H&E), periodic acid-Schiff (PAS), and Masson trichrome-stained sections. The material submitted for LM contains a single wedge of renal cortical tissue. More than 20 glomeruli are present for examination, of which 3 are globally sclerotic. The non-sclerotic glomeruli contain open capi…	, MICROSCOPIC DESCRIPTION \n Light Microscopy (LM): The following LM findings are based on hematoxylin and eosin (H&E), periodic acid-Schiff (PAS), and Masson trichrome-stained sections. The material submitted for LM contains a single wedge of renal cortical tissue. More than 20 glomeruli are present for examination, of which 3 are globally sclerotic. The non-sclerotic glomeruli contain open capi…	(639, 653)	(0, 0)	(0, 0)	(0, 0)	(0, 0)	0	0
25	21SP-21223	Male	41	FINAL DIAGNOSIS \n TRANSPLANT KIDNEY, SURVEILLANCE BIOPSY (3 MONTHS POST-TRANSPLANTATION): - Focal moderate arterial/arteriolar hyalinosis. - No significant interstitial fibrosis or tubular atrophy. - No evidence of acute T-cell-mediated rejection. - No evidence of acute antibody-mediated rejection. - No evidence of polyomavirus infection., MICROSCOPIC DESCRIPTION \n Light Microscopy (LM): The fo…	0	0	0	0	nosig	[' - No evidence of acute T-cell-mediated rejection', ' - No evidence of acute antibody-mediated rejection', ' - No evidence of polyomavirus infection']	[' - No significant interstitial fibrosis or tubular atrophy']	, MICROSCOPIC DESCRIPTION \n Light Microscopy (LM): The following LM findings are based on hematoxylin and eosin (H&E), periodic acid-Schiff (PAS), and Masson trichrome-stained sections. The material submitted for LM contains two cores of renal cortical tissue. More than 12 glomeruli are present for examination, of which none are globally sclerotic. The glomeruli contain open capillary loops with…	, MICROSCOPIC DESCRIPTION \n Light Microscopy (LM): The following LM findings are based on hematoxylin and eosin (H&E), periodic acid-Schiff (PAS), and Masson trichrome-stained sections. The material submitted for LM contains two cores of renal cortical tissue. More than 12 glomeruli are present for examination, of which none are globally sclerotic. The glomeruli contain open capillary loops with…	, MICROSCOPIC DESCRIPTION \n Light Microscopy (LM): The following LM findings are based on hematoxylin and eosin (H&E), periodic acid-Schiff (PAS), and Masson trichrome-stained sections. The material submitted for LM contains two cores of renal cortical tissue. More than 12 glomeruli are present for examination, of which none are globally sclerotic. The glomeruli contain open capillary loops with…	, MICROSCOPIC DESCRIPTION \n Light Microscopy (LM): The following LM findings are based on hematoxylin and eosin (H&E), periodic acid-Schiff (PAS), and Masson trichrome-stained sections. The material submitted for LM contains two cores of renal cortical tissue. More than 12 glomeruli are present for examination, of which none are globally sclerotic. The glomeruli contain open capillary loops with…	(769, 783)	(0, 0)	(1237, 1245)	(0, 0)	(0, 0)	0	0
26	21SP-21220	Male	44	FINAL DIAGNOSIS \n TRANSPLANT KIDNEY, SURVEILLANCE BIOPSY (1.5 YEARS POST-TRANSPLANTATION): - Mild to moderate interstitial fibrosis and tubular atrophy (~25%). - Focal mild arteriosclerosis. - No evidence of acute T-cell-mediated rejection. - No evidence of acute antibody-mediated rejection. - No evidence of polyomavirus infection., MICROSCOPIC DESCRIPTION \n Light Microscopy (LM): The following…	0	0	0	0	mild	[' - No evidence of acute T-cell-mediated rejection', ' - No evidence of acute antibody-mediated rejection', ' - No evidence of polyomavirus infection']	['5 YEARS POST-TRANSPLANTATION): - Mild to moderate interstitial fibrosis and tubular atrophy (~25%)']	, MICROSCOPIC DESCRIPTION \n Light Microscopy (LM): The following LM findings are based on hematoxylin and eosin (H&E), periodic acid-Schiff (PAS), and Masson trichrome-stained sections. The material submitted for LM contains two cores of renal cortical tissue. More than 17 glomeruli are present for examination, of which one is obsolete. The non-sclerotic glomeruli show focal mild glomerulitis. T…	, MICROSCOPIC DESCRIPTION \n Light Microscopy (LM): The following LM findings are based on hematoxylin and eosin (H&E), periodic acid-Schiff (PAS), and Masson trichrome-stained sections. The material submitted for LM contains two cores of renal cortical tissue. More than 17 glomeruli are present for examination, of which one is obsolete. The non-sclerotic glomeruli show focal mild glomerulitis. T…	, MICROSCOPIC DESCRIPTION \n Light Microscopy (LM): The following LM findings are based on hematoxylin and eosin (H&E), periodic acid-Schiff (PAS), and Masson trichrome-stained sections. The material submitted for LM contains two cores of renal cortical tissue. More than 17 glomeruli are present for examination, of which one is obsolete. The non-sclerotic glomeruli show focal mild glomerulitis. T…	, MICROSCOPIC DESCRIPTION \n Light Microscopy (LM): The following LM findings are based on hematoxylin and eosin (H&E), periodic acid-Schiff (PAS), and Masson trichrome-stained sections. The material submitted for LM contains two cores of renal cortical tissue. More than 17 glomeruli are present for examination, of which one is obsolete. The non-sclerotic glomeruli show focal mild glomerulitis. T…	(765, 773)	(0, 0)	(1340, 1348)	(0, 0)	(0, 0)	0	0
27	21SP-21195	Male	52	FINAL DIAGNOSIS \n TRANSPLANT KIDNEY, TIME-ZERO BIOPSY: - Mild acute tubular injury/necrosis. - Global glomerulosclerosis (~15%). - Focal mild hyaline arteriolosclerosis. - No significant interstitial fibrosis or tubular atrophy., MICROSCOPIC DESCRIPTION \n Light Microscopy (LM): The following LM findings are based on hematoxylin and eosin (H&E), periodic acid-Schiff (PAS), and Masson trichrome-s…	0	0	0	0	nosig	[]	[' - No significant interstitial fibrosis or tubular atrophy']	, MICROSCOPIC DESCRIPTION \n Light Microscopy (LM): The following LM findings are based on hematoxylin and eosin (H&E), periodic acid-Schiff (PAS), and Masson trichrome-stained sections. The material submitted for LM contains a single wedge of renal cortical tissue. More than 34 glomeruli are present for examination, of which 5 are globally sclerotic. The non-sclerotic glomeruli demonstrate mild …	, MICROSCOPIC DESCRIPTION \n Light Microscopy (LM): The following LM findings are based on hematoxylin and eosin (H&E), periodic acid-Schiff (PAS), and Masson trichrome-stained sections. The material submitted for LM contains a single wedge of renal cortical tissue. More than 34 glomeruli are present for examination, of which 5 are globally sclerotic. The non-sclerotic glomeruli demonstrate mild …	, MICROSCOPIC DESCRIPTION \n Light Microscopy (LM): The following LM findings are based on hematoxylin and eosin (H&E), periodic acid-Schiff (PAS), and Masson trichrome-stained sections. The material submitted for LM contains a single wedge of renal cortical tissue. More than 34 glomeruli are present for examination, of which 5 are globally sclerotic. The non-sclerotic glomeruli demonstrate mild …	, MICROSCOPIC DESCRIPTION \n Light Microscopy (LM): The following LM findings are based on hematoxylin and eosin (H&E), periodic acid-Schiff (PAS), and Masson trichrome-stained sections. The material submitted for LM contains a single wedge of renal cortical tissue. More than 34 glomeruli are present for examination, of which 5 are globally sclerotic. The non-sclerotic glomeruli demonstrate mild …	(634, 648)	(0, 0)	(0, 0)	(0, 0)	(0, 0)	0	0
28	21SP-21138	Female	37	AMENDMENT \n This report was amended to correct the Banff scores within the microscopic description section. The original diagnoses remain unchanged., FINAL DIAGNOSIS \n TRANSPLANT KIDNEY, BIOPSY (5 YEARS POST-TRANSPLANTATION): - IgA nephropathy with focal segmental glomerular scar; see comment. - Moderate hyaline arteriolosclerosis and mild arteriosclerosis. - Minimal interstitial fibrosis and t…	0	0	0	0	minimal	[' - Minimal interstitial inflammation with rare minimal tubulitis, insufficient evidence for acute T-cell-mediated rejection', ' - No evidence of acute antibody-mediated rejection', ' - No evidence of polyomavirus infection']	[' - Minimal interstitial fibrosis and tubular atrophy (<5%)']	AMENDMENT \n This report was amended to correct the Banff scores within the microscopic description section. The original diagnoses remain unchanged. , FINAL DIAGNOSIS \n TRANSPLANT KIDNEY, BIOPSY (5 YEARS POST-TRANSPLANTATION): - IgA nephropathy with focal segmental glomerular scar; see comment. - Moderate hyaline arteriolosclerosis and mild arteriosclerosis. Comment: The biopsy shows evidence o…	AMENDMENT \n This report was amended to correct the Banff scores within the microscopic description section. The original diagnoses remain unchanged. , FINAL DIAGNOSIS \n TRANSPLANT KIDNEY, BIOPSY (5 YEARS POST-TRANSPLANTATION): - IgA nephropathy with focal segmental glomerular scar; see comment. - Moderate hyaline arteriolosclerosis and mild arteriosclerosis. - Minimal interstitial fibrosis and …	AMENDMENT \n This report was amended to correct the Banff scores within the microscopic description section. The original diagnoses remain unchanged. , FINAL DIAGNOSIS \n TRANSPLANT KIDNEY, BIOPSY (5 YEARS POST-TRANSPLANTATION): - IgA nephropathy with focal segmental glomerular scar; see comment. - Moderate hyaline arteriolosclerosis and mild arteriosclerosis. - Minimal interstitial inflammation …	AMENDMENT \n This report was amended to correct the Banff scores within the microscopic description section. The original diagnoses remain unchanged. , FINAL DIAGNOSIS \n TRANSPLANT KIDNEY, BIOPSY (5 YEARS POST-TRANSPLANTATION): - IgA nephropathy with focal segmental glomerular scar; see comment. - Moderate hyaline arteriolosclerosis and mild arteriosclerosis. - Minimal interstitial fibrosis and …	(374, 381)	(429, 486)	(615, 626)	(498, 555)	(561, 609)	1	1
29	21SP-20887	Female	68	FINAL DIAGNOSIS \n TRANSPLANT KIDNEY, BIOPSY (FOUR WEEKS POST-TRANSPLANTATION): Acute tubular injury. Focal well-demarcated renal parenchymal infarct (~10%); see comment. Scattered mild tubulitis; see comment. Early/evolving interstitial fibrosis and tubular atrophy. Moderate arteriosclerosis. No evidence of acute antibody-mediated rejection. No evidence of polyomavirus infection. Comment: The bi…	0	0	0	0	noinfo	[' No evidence of acute antibody-mediated rejection', ' No evidence of polyomavirus infection']	[' Early/evolving interstitial fibrosis and tubular atrophy']	, MICROSCOPIC DESCRIPTION \n Light Microscopy (LM): The following LM findings are based on hematoxylin and eosin (H&E), periodic acid-Schiff (PAS), and Masson trichrome-stained sections. The specimen submitted for light microscopic evaluation contains two cores of renal cortical tissue. At least 14 glomeruli are identified, of which 2 are globally sclerotic. No segmentally sclerosed glomeruli are…	, MICROSCOPIC DESCRIPTION \n Light Microscopy (LM): The following LM findings are based on hematoxylin and eosin (H&E), periodic acid-Schiff (PAS), and Masson trichrome-stained sections. The specimen submitted for light microscopic evaluation contains two cores of renal cortical tissue. At least 14 glomeruli are identified, of which 2 are globally sclerotic. No segmentally sclerosed glomeruli are…	, MICROSCOPIC DESCRIPTION \n Light Microscopy (LM): The following LM findings are based on hematoxylin and eosin (H&E), periodic acid-Schiff (PAS), and Masson trichrome-stained sections. The specimen submitted for light microscopic evaluation contains two cores of renal cortical tissue. At least 14 glomeruli are identified, of which 2 are globally sclerotic. No segmentally sclerosed glomeruli are…	, MICROSCOPIC DESCRIPTION \n Light Microscopy (LM): The following LM findings are based on hematoxylin and eosin (H&E), periodic acid-Schiff (PAS), and Masson trichrome-stained sections. The specimen submitted for light microscopic evaluation contains two cores of renal cortical tissue. At least 14 glomeruli are identified, of which 2 are globally sclerotic. No segmentally sclerosed glomeruli are…	(889, 893)	(0, 0)	(1529, 1537)	(0, 0)	(0, 0)	0	0
30	21SP-20880	Male	61	FINAL DIAGNOSIS \n TRANSPLANT KIDNEY, TIME-ZERO BIOPSY: Acute tubular injury/necrosis. Single segmentally sclerotic glomerulus; see comment. Mild arteriosclerosis and hyaline arteriolosclerosis. No significant interstitial fibrosis or tubular atrophy. Comment: the biopsy shows a single glomerulus with segmental sclerosis. The other non-sclerotic glomeruli appear unremarkable. This finding is of u…	0	0	0	0	nosig	[]	[' No significant interstitial fibrosis or tubular atrophy']	, MICROSCOPIC DESCRIPTION \n Light Microscopy (LM): The following LM findings are based on hematoxylin and eosin (H&E), periodic acid-Schiff (PAS), and Masson trichrome-stained sections. The specimen submitted for light microscopic evaluation consists of cortical tissue with at least 24 glomeruli. One of these glomeruli are globally sclerotic and one glomerulus show segmental sclerosis. The non-s…	, MICROSCOPIC DESCRIPTION \n Light Microscopy (LM): The following LM findings are based on hematoxylin and eosin (H&E), periodic acid-Schiff (PAS), and Masson trichrome-stained sections. The specimen submitted for light microscopic evaluation consists of cortical tissue with at least 24 glomeruli. One of these glomeruli are globally sclerotic and one glomerulus show segmental sclerosis. The non-s…	, MICROSCOPIC DESCRIPTION \n Light Microscopy (LM): The following LM findings are based on hematoxylin and eosin (H&E), periodic acid-Schiff (PAS), and Masson trichrome-stained sections. The specimen submitted for light microscopic evaluation consists of cortical tissue with at least 24 glomeruli. One of these glomeruli are globally sclerotic and one glomerulus show segmental sclerosis. The non-s…	, MICROSCOPIC DESCRIPTION \n Light Microscopy (LM): The following LM findings are based on hematoxylin and eosin (H&E), periodic acid-Schiff (PAS), and Masson trichrome-stained sections. The specimen submitted for light microscopic evaluation consists of cortical tissue with at least 24 glomeruli. One of these glomeruli are globally sclerotic and one glomerulus show segmental sclerosis. The non-s…	(0, 0)	(0, 0)	(0, 0)	(0, 0)	(0, 0)	0	0
31	21SP-20798	Female	28	FINAL DIAGNOSIS \n TRANSPLANT KIDNEY, TIME-ZERO BIOPSY: Patchy acute tubular injury. No significant glomerulosclerosis, interstitial fibrosis, tubular atrophy or chronic vascular disease., MICROSCOPIC DESCRIPTION \n Light Microscopy (LM): The following LM findings are based on hematoxylin and eosin (H&E), periodic acid-Schiff (PAS), and Masson trichrome-stained sections. The specimen submitted fo…	0	0	0	0	nosig	[]	[' No significant glomerulosclerosis, interstitial fibrosis, tubular atrophy or chronic vascular disease']	, MICROSCOPIC DESCRIPTION \n Light Microscopy (LM): The following LM findings are based on hematoxylin and eosin (H&E), periodic acid-Schiff (PAS), and Masson trichrome-stained sections. The specimen submitted for light microscopic evaluation consists of cortical tissue with at least 30 glomeruli. No segmentally or globally sclerosed glomeruli are seen. The glomeruli show open capillary loops wit…	, MICROSCOPIC DESCRIPTION \n Light Microscopy (LM): The following LM findings are based on hematoxylin and eosin (H&E), periodic acid-Schiff (PAS), and Masson trichrome-stained sections. The specimen submitted for light microscopic evaluation consists of cortical tissue with at least 30 glomeruli. No segmentally or globally sclerosed glomeruli are seen. The glomeruli show open capillary loops wit…	, MICROSCOPIC DESCRIPTION \n Light Microscopy (LM): The following LM findings are based on hematoxylin and eosin (H&E), periodic acid-Schiff (PAS), and Masson trichrome-stained sections. The specimen submitted for light microscopic evaluation consists of cortical tissue with at least 30 glomeruli. No segmentally or globally sclerosed glomeruli are seen. The glomeruli show open capillary loops wit…	, MICROSCOPIC DESCRIPTION \n Light Microscopy (LM): The following LM findings are based on hematoxylin and eosin (H&E), periodic acid-Schiff (PAS), and Masson trichrome-stained sections. The specimen submitted for light microscopic evaluation consists of cortical tissue with at least 30 glomeruli. No segmentally or globally sclerosed glomeruli are seen. The glomeruli show open capillary loops wit…	(831, 845)	(0, 0)	(0, 0)	(0, 0)	(0, 0)	0	0
32	21SP-20793	Male	42	FINAL DIAGNOSIS \n TRANSPLANT KIDNEY, BIOPSY (THREE MONTHS POST-TRANSPLANTATION): Mild arteriosclerosis. No significant interstitial fibrosis or tubular atrophy. No evidence of acute T-cell mediated or antibody-mediated rejection. No evidence of polyomavirus infection., MICROSCOPIC DESCRIPTION \n Light Microscopy (LM): The following LM findings are based on hematoxylin and eosin (H&E), periodic a…	0	0	0	0	nosig	[' No evidence of acute T-cell mediated or antibody-mediated rejection', ' No evidence of polyomavirus infection']	[' No significant interstitial fibrosis or tubular atrophy']	, MICROSCOPIC DESCRIPTION \n Light Microscopy (LM): The following LM findings are based on hematoxylin and eosin (H&E), periodic acid-Schiff (PAS), and Masson trichrome-stained sections. The specimen submitted for light microscopic evaluation consists of cortical tissue with at least 24 glomeruli, 1 of which are globally sclerosed. No segmentally sclerosed glomeruli are seen. The non-sclerotic gl…	, MICROSCOPIC DESCRIPTION \n Light Microscopy (LM): The following LM findings are based on hematoxylin and eosin (H&E), periodic acid-Schiff (PAS), and Masson trichrome-stained sections. The specimen submitted for light microscopic evaluation consists of cortical tissue with at least 24 glomeruli, 1 of which are globally sclerosed. No segmentally sclerosed glomeruli are seen. The non-sclerotic gl…	, MICROSCOPIC DESCRIPTION \n Light Microscopy (LM): The following LM findings are based on hematoxylin and eosin (H&E), periodic acid-Schiff (PAS), and Masson trichrome-stained sections. The specimen submitted for light microscopic evaluation consists of cortical tissue with at least 24 glomeruli, 1 of which are globally sclerosed. No segmentally sclerosed glomeruli are seen. The non-sclerotic gl…	, MICROSCOPIC DESCRIPTION \n Light Microscopy (LM): The following LM findings are based on hematoxylin and eosin (H&E), periodic acid-Schiff (PAS), and Masson trichrome-stained sections. The specimen submitted for light microscopic evaluation consists of cortical tissue with at least 24 glomeruli, 1 of which are globally sclerosed. No segmentally sclerosed glomeruli are seen. The non-sclerotic gl…	(740, 747)	(0, 0)	(1246, 1254)	(0, 0)	(0, 0)	0	0
33	21SP-20791	Male	57	FINAL DIAGNOSIS \n TRANSPLANT KIDNEY, BIOPSY (THREE MONTHS POST-TRANSPLANTATION): Mild glomerulitis; see comment. Rare mild tubulitis; see comment. Focal mild mesangial widening; see comment. Patchy acute tubular injury. Mild arteriosclerosis and hyaline arteriolosclerosis. No evidence of polyomavirus infection. Comment: The biopsy shows mild glomerulitis (g1) and rare mild tubulitis (t1). No sig…	0	0	0	0	noinfo	[' No evidence of polyomavirus infection', ' Thus, these findings are insufficient for borderline changes or acute antibody mediated rejection']	[]	, MICROSCOPIC DESCRIPTION \n Light Microscopy (LM): The following LM findings are based on hematoxylin and eosin (H&E), periodic acid-Schiff (PAS), and Masson trichrome-stained sections. The specimen submitted for light microscopic evaluation consists of cortical tissue with at least 28 glomeruli. No globally or segmentally sclerosed glomeruli are seen. The glomeruli show focal mild mesangial wid…	, MICROSCOPIC DESCRIPTION \n Light Microscopy (LM): The following LM findings are based on hematoxylin and eosin (H&E), periodic acid-Schiff (PAS), and Masson trichrome-stained sections. The specimen submitted for light microscopic evaluation consists of cortical tissue with at least 28 glomeruli. No globally or segmentally sclerosed glomeruli are seen. The glomeruli show focal mild mesangial wid…	, MICROSCOPIC DESCRIPTION \n Light Microscopy (LM): The following LM findings are based on hematoxylin and eosin (H&E), periodic acid-Schiff (PAS), and Masson trichrome-stained sections. The specimen submitted for light microscopic evaluation consists of cortical tissue with at least 28 glomeruli. No globally or segmentally sclerosed glomeruli are seen. The glomeruli show focal mild mesangial wid…	, MICROSCOPIC DESCRIPTION \n Light Microscopy (LM): The following LM findings are based on hematoxylin and eosin (H&E), periodic acid-Schiff (PAS), and Masson trichrome-stained sections. The specimen submitted for light microscopic evaluation consists of cortical tissue with at least 28 glomeruli. No globally or segmentally sclerosed glomeruli are seen. The glomeruli show focal mild mesangial wid…	(649, 656)	(0, 0)	(1174, 1182)	(0, 0)	(0, 0)	0	0
34	21SP-20788	Male	34	FINAL DIAGNOSIS \n TRANSPLANT KIDNEY, BIOPSY (THREE MONTHS POST-TRANSPLANTATION): Limited renal cortical sampling; see comment. Minimal interstitial fibrosis and tubular atrophy (<5%). No evidence of acute T-cell mediated or antibody-mediated rejection. No evidence of polyomavirus infection. Comment: The renal cortical sampling is limited for light microscopy and only five glomeruli are identifie…	0	0	0	0	minimal	[' No evidence of acute T-cell mediated or antibody-mediated rejection', ' No evidence of polyomavirus infection']	[' Minimal interstitial fibrosis and tubular atrophy (<5%)']	, MICROSCOPIC DESCRIPTION \n Light Microscopy (LM): The following LM findings are based on hematoxylin and eosin (H&E), periodic acid-Schiff (PAS), and Masson trichrome-stained sections. The specimen submitted for light microscopic evaluation consists of cortical tissue with at least 5 glomeruli. No globally or segmentally sclerosed glomeruli are seen. The glomeruli show open capillary loops with…	, MICROSCOPIC DESCRIPTION \n Light Microscopy (LM): The following LM findings are based on hematoxylin and eosin (H&E), periodic acid-Schiff (PAS), and Masson trichrome-stained sections. The specimen submitted for light microscopic evaluation consists of cortical tissue with at least 5 glomeruli. No globally or segmentally sclerosed glomeruli are seen. The glomeruli show open capillary loops with…	, MICROSCOPIC DESCRIPTION \n Light Microscopy (LM): The following LM findings are based on hematoxylin and eosin (H&E), periodic acid-Schiff (PAS), and Masson trichrome-stained sections. The specimen submitted for light microscopic evaluation consists of cortical tissue with at least 5 glomeruli. No globally or segmentally sclerosed glomeruli are seen. The glomeruli show open capillary loops with…	, MICROSCOPIC DESCRIPTION \n Light Microscopy (LM): The following LM findings are based on hematoxylin and eosin (H&E), periodic acid-Schiff (PAS), and Masson trichrome-stained sections. The specimen submitted for light microscopic evaluation consists of cortical tissue with at least 5 glomeruli. No globally or segmentally sclerosed glomeruli are seen. The glomeruli show open capillary loops with…	(702, 709)	(0, 0)	(1287, 1295)	(0, 0)	(0, 0)	0	0
35	21SP-20766	Male	48	FINAL DIAGNOSIS \n TRANSPLANT KIDNEY, TIME-ZERO BIOPSY: - Limited renal cortical sampling; see comment. Comment: The biopsy contains very limited amount of renal cortex and consists of almost all medulla. The small portion of cortex that is present shows one glomerulus with global sclerosis and acute tubular injury. No significant chronicity or chronic vascular disease are identified. It is uncle…	0	0	0	0	noinfo	[]	[]	, MICROSCOPIC DESCRIPTION \n Light Microscopy (LM): The following LM findings are based on hematoxylin and eosin (H&E), periodic acid-Schiff (PAS), and Masson trichrome-stained sections. The specimen submitted for light microscopic evaluation consists of a single core of renal tissue containing 85% of medulla and 15% of cortex. One glomerulus is identified, which is globally sclerotic. The tubulo…	, MICROSCOPIC DESCRIPTION \n Light Microscopy (LM): The following LM findings are based on hematoxylin and eosin (H&E), periodic acid-Schiff (PAS), and Masson trichrome-stained sections. The specimen submitted for light microscopic evaluation consists of a single core of renal tissue containing 85% of medulla and 15% of cortex. One glomerulus is identified, which is globally sclerotic. The tubulo…	, MICROSCOPIC DESCRIPTION \n Light Microscopy (LM): The following LM findings are based on hematoxylin and eosin (H&E), periodic acid-Schiff (PAS), and Masson trichrome-stained sections. The specimen submitted for light microscopic evaluation consists of a single core of renal tissue containing 85% of medulla and 15% of cortex. One glomerulus is identified, which is globally sclerotic. The tubulo…	, MICROSCOPIC DESCRIPTION \n Light Microscopy (LM): The following LM findings are based on hematoxylin and eosin (H&E), periodic acid-Schiff (PAS), and Masson trichrome-stained sections. The specimen submitted for light microscopic evaluation consists of a single core of renal tissue containing 85% of medulla and 15% of cortex. One glomerulus is identified, which is globally sclerotic. The tubulo…	(0, 0)	(0, 0)	(0, 0)	(0, 0)	(0, 0)	0	0
36	21SP-20710	Male	29	FINAL DIAGNOSIS \n TRANSPLANT KIDNEY, TIME-ZERO BIOPSY: Acute tubular injury/necrosis. No significant glomerulosclerosis, interstitial fibrosis, tubular atrophy or chronic vascular disease., MICROSCOPIC DESCRIPTION \n Light Microscopy (LM): The following LM findings are based on hematoxylin and eosin (H&E), periodic acid-Schiff (PAS), and Masson trichrome-stained sections. The specimen submitted …	0	0	0	0	nosig	[]	[' No significant glomerulosclerosis, interstitial fibrosis, tubular atrophy or chronic vascular disease']	, MICROSCOPIC DESCRIPTION \n Light Microscopy (LM): The following LM findings are based on hematoxylin and eosin (H&E), periodic acid-Schiff (PAS), and Masson trichrome-stained sections. The specimen submitted for light microscopic evaluation consists of cortical tissue with at least 12 glomeruli. No segmentally or globally sclerosed glomeruli are seen. The glomeruli are either unremarkable or sh…	, MICROSCOPIC DESCRIPTION \n Light Microscopy (LM): The following LM findings are based on hematoxylin and eosin (H&E), periodic acid-Schiff (PAS), and Masson trichrome-stained sections. The specimen submitted for light microscopic evaluation consists of cortical tissue with at least 12 glomeruli. No segmentally or globally sclerosed glomeruli are seen. The glomeruli are either unremarkable or sh…	, MICROSCOPIC DESCRIPTION \n Light Microscopy (LM): The following LM findings are based on hematoxylin and eosin (H&E), periodic acid-Schiff (PAS), and Masson trichrome-stained sections. The specimen submitted for light microscopic evaluation consists of cortical tissue with at least 12 glomeruli. No segmentally or globally sclerosed glomeruli are seen. The glomeruli are either unremarkable or sh…	, MICROSCOPIC DESCRIPTION \n Light Microscopy (LM): The following LM findings are based on hematoxylin and eosin (H&E), periodic acid-Schiff (PAS), and Masson trichrome-stained sections. The specimen submitted for light microscopic evaluation consists of cortical tissue with at least 12 glomeruli. No segmentally or globally sclerosed glomeruli are seen. The glomeruli are either unremarkable or sh…	(0, 0)	(0, 0)	(0, 0)	(0, 0)	(0, 0)	0	0
37	21SP-20582	Female	61	ADDENDUM 1 \n REASON FOR ADDENDUM: COLLECTION DATE DISCREPANCY The collection date was entered erroneously from the actual date of service. Collection date corrected to 11/04/2021., FINAL DIAGNOSIS \n TRANSPLANT KIDNEY, BIOPSY (THREE MONTHS POST-TRANSPLANTATION): Moderate arteriosclerosis and mild hyaline arteriolosclerosis. Minimal interstitial fibrosis and tubular atrophy (<5%). No evidence of …	0	0	0	0	minimal	[' No evidence of acute T-cell mediated or antibody-mediated rejection', ' No evidence of polyomavirus infection']	[' Minimal interstitial fibrosis and tubular atrophy (<5%)']	, MICROSCOPIC DESCRIPTION \n Light Microscopy (LM): The following LM findings are based on hematoxylin and eosin (H&E), periodic acid-Schiff (PAS), and Masson trichrome-stained sections. The specimen submitted for light microscopic evaluation consists of cortical tissue with at least 54 glomeruli, 2 of which are globally sclerosed. No segmentally sclerosed glomeruli are seen. The non-sclerotic gl…	, MICROSCOPIC DESCRIPTION \n Light Microscopy (LM): The following LM findings are based on hematoxylin and eosin (H&E), periodic acid-Schiff (PAS), and Masson trichrome-stained sections. The specimen submitted for light microscopic evaluation consists of cortical tissue with at least 54 glomeruli, 2 of which are globally sclerosed. No segmentally sclerosed glomeruli are seen. The non-sclerotic gl…	, MICROSCOPIC DESCRIPTION \n Light Microscopy (LM): The following LM findings are based on hematoxylin and eosin (H&E), periodic acid-Schiff (PAS), and Masson trichrome-stained sections. The specimen submitted for light microscopic evaluation consists of cortical tissue with at least 54 glomeruli, 2 of which are globally sclerosed. No segmentally sclerosed glomeruli are seen. The non-sclerotic gl…	, MICROSCOPIC DESCRIPTION \n Light Microscopy (LM): The following LM findings are based on hematoxylin and eosin (H&E), periodic acid-Schiff (PAS), and Masson trichrome-stained sections. The specimen submitted for light microscopic evaluation consists of cortical tissue with at least 54 glomeruli, 2 of which are globally sclerosed. No segmentally sclerosed glomeruli are seen. The non-sclerotic gl…	(687, 694)	(0, 0)	(1142, 1150)	(0, 0)	(0, 0)	0	0
38	21SP-20580	Male	58	FINAL DIAGNOSIS \n TRANSPLANT KIDNEY, BIOPSY (THREE MONTHS POST-TRANSPLANTATION): Acute tubulointerstitial nephritis with rare neutrophils; see comment. Evolving/early interstitial fibrosis and tubular atrophy; see comment. No evidence of acute antibody-mediated rejection. No evidence of polyomavirus infection. Comment: The biopsy shows moderate interstitial inflammation (i2) with focal mild tubu…	0	0	0	0	mild	[' No evidence of acute antibody-mediated rejection', ' No evidence of polyomavirus infection', ' These findings raise the possibility of an acute tubulointerstitial nephritis (ATIN) related to infection']	[' Evolving/early interstitial fibrosis and tubular atrophy; see comment', ' Additionally, the biopsy shows mild to focal moderate early/evolving interstitial fibrosis and tubular atrophy, however, it is difficult to determine whether the findings will progress and form well-established chronicity or whether some portions have the potential to recover']	, MICROSCOPIC DESCRIPTION \n Light Microscopy (LM): The following LM findings are based on hematoxylin and eosin (H&E), periodic acid-Schiff (PAS), and Masson trichrome-stained sections. The specimen submitted for light microscopic evaluation consists of cortical tissue with at least 51 glomeruli. No globally or segmentally sclerosed glomeruli are seen. The glomeruli show open capillary loops wit…	, MICROSCOPIC DESCRIPTION \n Light Microscopy (LM): The following LM findings are based on hematoxylin and eosin (H&E), periodic acid-Schiff (PAS), and Masson trichrome-stained sections. The specimen submitted for light microscopic evaluation consists of cortical tissue with at least 51 glomeruli. No globally or segmentally sclerosed glomeruli are seen. The glomeruli show open capillary loops wit…	, MICROSCOPIC DESCRIPTION \n Light Microscopy (LM): The following LM findings are based on hematoxylin and eosin (H&E), periodic acid-Schiff (PAS), and Masson trichrome-stained sections. The specimen submitted for light microscopic evaluation consists of cortical tissue with at least 51 glomeruli. No globally or segmentally sclerosed glomeruli are seen. The glomeruli show open capillary loops wit…	, MICROSCOPIC DESCRIPTION \n Light Microscopy (LM): The following LM findings are based on hematoxylin and eosin (H&E), periodic acid-Schiff (PAS), and Masson trichrome-stained sections. The specimen submitted for light microscopic evaluation consists of cortical tissue with at least 51 glomeruli. No globally or segmentally sclerosed glomeruli are seen. The glomeruli show open capillary loops wit…	(0, 0)	(0, 0)	(1294, 1302)	(0, 0)	(0, 0)	0	0
39	21SP-20435	Male	18	FINAL DIAGNOSIS \n TRANSPLANT KIDNEY, BIOPSY (ONE YEAR POST-TRANSPLANTATION): Mild glomerulitis; see comment. Rare mild tubulitis; see comment. Mild arteriosclerosis. No evidence of polyomavirus infection. Comment: The biopsy shows mild glomerulitis (g1) with no significant peritubular capillaritis (ptc0) and negative C4d. Thus, the findings are insufficient for antibody-mediated rejection. Addit…	0	0	0	0	noinfo	[' No evidence of polyomavirus infection', ' Thus, the findings are insufficient for antibody-mediated rejection']	[]	, MICROSCOPIC DESCRIPTION \n Light Microscopy (LM): The following LM findings are based on hematoxylin and eosin (H&E), periodic acid-Schiff (PAS), and Masson trichrome-stained sections. The specimen submitted for light microscopic evaluation consists of cortical tissue with at least 19 glomeruli, 1 of which are globally sclerosed. No segmentally sclerosed glomeruli are seen. The non-sclerotic gl…	, MICROSCOPIC DESCRIPTION \n Light Microscopy (LM): The following LM findings are based on hematoxylin and eosin (H&E), periodic acid-Schiff (PAS), and Masson trichrome-stained sections. The specimen submitted for light microscopic evaluation consists of cortical tissue with at least 19 glomeruli, 1 of which are globally sclerosed. No segmentally sclerosed glomeruli are seen. The non-sclerotic gl…	, MICROSCOPIC DESCRIPTION \n Light Microscopy (LM): The following LM findings are based on hematoxylin and eosin (H&E), periodic acid-Schiff (PAS), and Masson trichrome-stained sections. The specimen submitted for light microscopic evaluation consists of cortical tissue with at least 19 glomeruli, 1 of which are globally sclerosed. No segmentally sclerosed glomeruli are seen. The non-sclerotic gl…	, MICROSCOPIC DESCRIPTION \n Light Microscopy (LM): The following LM findings are based on hematoxylin and eosin (H&E), periodic acid-Schiff (PAS), and Masson trichrome-stained sections. The specimen submitted for light microscopic evaluation consists of cortical tissue with at least 19 glomeruli, 1 of which are globally sclerosed. No segmentally sclerosed glomeruli are seen. The non-sclerotic gl…	(677, 684)	(0, 0)	(1250, 1258)	(0, 0)	(0, 0)	0	0
40	21SP-20421	Male	14	FINAL DIAGNOSIS \n TRANSPLANT KIDNEY, BIOPSY (ONE YEAR POST-TRANSPLANTATION): Rare mild tubulitis; see comment. Mild interstitial fibrosis and tubular atrophy (~5%). Mild arteriosclerosis. No evidence of acute T-cell mediated or antibody-mediated rejection. No evidence of polyomavirus infection. Comment: The biopsy shows rare tubules with mild tubulitis (t1), and only minimal inflammation is iden…	0	0	0	0	mild	[' No evidence of acute T-cell mediated or antibody-mediated rejection', ' No evidence of polyomavirus infection', ' These features suggest that the tubulitis is likely nonspecific and not related to a rejection-type process']	[' Mild interstitial fibrosis and tubular atrophy (~5%)']	, MICROSCOPIC DESCRIPTION \n Light Microscopy (LM): The following LM findings are based on hematoxylin and eosin (H&E), periodic acid-Schiff (PAS), and Masson trichrome-stained sections. The specimen submitted for light microscopic evaluation consists of cortical tissue with at least 25 glomeruli. No globally or segmentally sclerosed glomeruli are seen. The glomeruli show open capillary loops wit…	, MICROSCOPIC DESCRIPTION \n Light Microscopy (LM): The following LM findings are based on hematoxylin and eosin (H&E), periodic acid-Schiff (PAS), and Masson trichrome-stained sections. The specimen submitted for light microscopic evaluation consists of cortical tissue with at least 25 glomeruli. No globally or segmentally sclerosed glomeruli are seen. The glomeruli show open capillary loops wit…	, MICROSCOPIC DESCRIPTION \n Light Microscopy (LM): The following LM findings are based on hematoxylin and eosin (H&E), periodic acid-Schiff (PAS), and Masson trichrome-stained sections. The specimen submitted for light microscopic evaluation consists of cortical tissue with at least 25 glomeruli. No globally or segmentally sclerosed glomeruli are seen. The glomeruli show open capillary loops wit…	, MICROSCOPIC DESCRIPTION \n Light Microscopy (LM): The following LM findings are based on hematoxylin and eosin (H&E), periodic acid-Schiff (PAS), and Masson trichrome-stained sections. The specimen submitted for light microscopic evaluation consists of cortical tissue with at least 25 glomeruli. No globally or segmentally sclerosed glomeruli are seen. The glomeruli show open capillary loops wit…	(702, 706)	(0, 0)	(1291, 1299)	(0, 0)	(0, 0)	0	0
41	21SP-20399	Male	43	FINAL DIAGNOSIS \n TRANSPLANT KIDNEY, TIME-ZERO BIOPSY: Acute tubular injury/necrosis. Focal glomerular fibrin thrombi; see comment. No significant glomerulosclerosis, interstitial fibrosis, tubular atrophy or chronic vascular disease. Comment: The biopsy shows focal glomerular fibrin thrombi, which can be seen in time zero biopsies in association with circumstances related to the decedent's deat…	0	0	0	0	nosig	[]	[' No significant glomerulosclerosis, interstitial fibrosis, tubular atrophy or chronic vascular disease']	, MICROSCOPIC DESCRIPTION \n Light Microscopy (LM): The following LM findings are based on hematoxylin and eosin (H&E), periodic acid-Schiff (PAS), and Masson trichrome-stained sections. The specimen submitted for light microscopic evaluation consists of cortical tissue with at least 54 glomeruli. No segmentally or globally sclerosed glomeruli are seen. The glomeruli show open capillary loops wit…	, MICROSCOPIC DESCRIPTION \n Light Microscopy (LM): The following LM findings are based on hematoxylin and eosin (H&E), periodic acid-Schiff (PAS), and Masson trichrome-stained sections. The specimen submitted for light microscopic evaluation consists of cortical tissue with at least 54 glomeruli. No segmentally or globally sclerosed glomeruli are seen. The glomeruli show open capillary loops wit…	, MICROSCOPIC DESCRIPTION \n Light Microscopy (LM): The following LM findings are based on hematoxylin and eosin (H&E), periodic acid-Schiff (PAS), and Masson trichrome-stained sections. The specimen submitted for light microscopic evaluation consists of cortical tissue with at least 54 glomeruli. No segmentally or globally sclerosed glomeruli are seen. The glomeruli show open capillary loops wit…	, MICROSCOPIC DESCRIPTION \n Light Microscopy (LM): The following LM findings are based on hematoxylin and eosin (H&E), periodic acid-Schiff (PAS), and Masson trichrome-stained sections. The specimen submitted for light microscopic evaluation consists of cortical tissue with at least 54 glomeruli. No segmentally or globally sclerosed glomeruli are seen. The glomeruli show open capillary loops wit…	(864, 878)	(0, 0)	(0, 0)	(0, 0)	(0, 0)	0	0
42	21SP-20384	Male	65	FINAL DIAGNOSIS \n TRANSPLANT KIDNEY, TIME-ZERO BIOPSY: Acute tubular injury/necrosis. Mild arteriosclerosis and hyaline arteriolosclerosis. No significant interstitial fibrosis or tubular atrophy., MICROSCOPIC DESCRIPTION \n Light Microscopy (LM): The following LM findings are based on hematoxylin and eosin (H&E), periodic acid-Schiff (PAS), and Masson trichrome-stained sections. The specimen su…	0	0	0	0	nosig	[]	[' No significant interstitial fibrosis or tubular atrophy']	, MICROSCOPIC DESCRIPTION \n Light Microscopy (LM): The following LM findings are based on hematoxylin and eosin (H&E), periodic acid-Schiff (PAS), and Masson trichrome-stained sections. The specimen submitted for light microscopic evaluation consists of cortical tissue with at least 31 glomeruli, 2 of which are globally sclerotic. No segmentally sclerosed glomeruli are seen. The non-sclerotic gl…	, MICROSCOPIC DESCRIPTION \n Light Microscopy (LM): The following LM findings are based on hematoxylin and eosin (H&E), periodic acid-Schiff (PAS), and Masson trichrome-stained sections. The specimen submitted for light microscopic evaluation consists of cortical tissue with at least 31 glomeruli, 2 of which are globally sclerotic. No segmentally sclerosed glomeruli are seen. The non-sclerotic gl…	, MICROSCOPIC DESCRIPTION \n Light Microscopy (LM): The following LM findings are based on hematoxylin and eosin (H&E), periodic acid-Schiff (PAS), and Masson trichrome-stained sections. The specimen submitted for light microscopic evaluation consists of cortical tissue with at least 31 glomeruli, 2 of which are globally sclerotic. No segmentally sclerosed glomeruli are seen. The non-sclerotic gl…	, MICROSCOPIC DESCRIPTION \n Light Microscopy (LM): The following LM findings are based on hematoxylin and eosin (H&E), periodic acid-Schiff (PAS), and Masson trichrome-stained sections. The specimen submitted for light microscopic evaluation consists of cortical tissue with at least 31 glomeruli, 2 of which are globally sclerotic. No segmentally sclerosed glomeruli are seen. The non-sclerotic gl…	(0, 0)	(0, 0)	(0, 0)	(0, 0)	(0, 0)	0	0
43	21SP-20256	Male	64	FINAL DIAGNOSIS \n TRANSPLANT KIDNEY, BIOPSY (SEVEN YEARS POST-TRANSPLANTATION): Acute tubulointerstitial nephritis, favor acute T-cell mediated rejection (IB); see comment. Findings consistent with acute antibody-mediated rejection; see comment Early/evolving interstitial fibrosis; see comment. Moderate arteriosclerosis and severe hyaline arteriolosclerosis. Comment: The biopsy shows widespread …	1	1	1	0	noinfo	['\\n TRANSPLANT KIDNEY, BIOPSY (SEVEN YEARS POST-TRANSPLANTATION): Acute tubulointerstitial nephritis, favor acute T-cell mediated rejection (IB); see comment', ' Findings consistent with acute antibody-mediated rejection; see comment Early/evolving interstitial fibrosis; see comment', ' These findings favor acute T-cell mediated rejection (IB), however, acute tubulointerstitial nephritis second…	[' The interstitial fibrosis and tubular atrophy (IFTA) are present, however, the degree/severity of IFTA is difficult to accurately evaluate due to a mixture of interstitial edema and early/evolving interstitial fibrosis']	, MICROSCOPIC DESCRIPTION \n Light Microscopy (LM): The following LM findings are based on hematoxylin and eosin (H&E), periodic acid-Schiff (PAS), and Masson trichrome-stained sections. The specimen submitted for light microscopic evaluation consists of cortical tissue with at least 45 glomeruli, 4 of which are globally sclerosed. No segmentally sclerosed glomeruli are seen. The non-sclerotic gl…	, MICROSCOPIC DESCRIPTION \n Light Microscopy (LM): The following LM findings are based on hematoxylin and eosin (H&E), periodic acid-Schiff (PAS), and Masson trichrome-stained sections. The specimen submitted for light microscopic evaluation consists of cortical tissue with at least 45 glomeruli, 4 of which are globally sclerosed. No segmentally sclerosed glomeruli are seen. The non-sclerotic gl…	, MICROSCOPIC DESCRIPTION \n Light Microscopy (LM): The following LM findings are based on hematoxylin and eosin (H&E), periodic acid-Schiff (PAS), and Masson trichrome-stained sections. The specimen submitted for light microscopic evaluation consists of cortical tissue with at least 45 glomeruli, 4 of which are globally sclerosed. No segmentally sclerosed glomeruli are seen. The non-sclerotic gl…	, MICROSCOPIC DESCRIPTION \n Light Microscopy (LM): The following LM findings are based on hematoxylin and eosin (H&E), periodic acid-Schiff (PAS), and Masson trichrome-stained sections. The specimen submitted for light microscopic evaluation consists of cortical tissue with at least 45 glomeruli, 4 of which are globally sclerosed. No segmentally sclerosed glomeruli are seen. The non-sclerotic gl…	(0, 0)	(0, 0)	(1274, 1282)	(0, 0)	(0, 0)	0	0
44	21SP-20090	Female	40	FINAL DIAGNOSIS \n TRANSPLANT KIDNEY, BIOPSY (THREE MONTHS POST-TRANSPLANTATION): Moderate peritubular capillaritis and mild glomerulitis (ptc2/g1); see comment. Borderline changes; see comment. Evolving/early interstitial fibrosis and tubular atrophy; see comment. Moderate arteriosclerosis and mild hyaline arteriolosclerosis. No evidence of polyomavirus infection. Comment: The biopsy shows moder…	0	0	0	0	noinfo	[' No evidence of polyomavirus infection', " Although C4d is negative (C4d0), the findings should be correlated to the patient's donor specific antibody status to determine whether the findings formally fulfill criteria for C4d-negative acute antibody-mediated rejection"]	[' Evolving/early interstitial fibrosis and tubular atrophy; see comment', ' The biopsy also shows evolving/early interstitial fibrosis and tubular atrophy, however, the degree of the chronicity is difficult to accurately evaluated']	, MICROSCOPIC DESCRIPTION \n Light Microscopy (LM): The following LM findings are based on hematoxylin and eosin (H&E), periodic acid-Schiff (PAS), and Masson trichrome-stained sections. The specimen submitted for light microscopic evaluation consists of cortical tissue with at least 26 glomeruli. No globally or segmentally sclerosed glomeruli are seen. The glomeruli are either unremarkable or sh…	, MICROSCOPIC DESCRIPTION \n Light Microscopy (LM): The following LM findings are based on hematoxylin and eosin (H&E), periodic acid-Schiff (PAS), and Masson trichrome-stained sections. The specimen submitted for light microscopic evaluation consists of cortical tissue with at least 26 glomeruli. No globally or segmentally sclerosed glomeruli are seen. The glomeruli are either unremarkable or sh…	, MICROSCOPIC DESCRIPTION \n Light Microscopy (LM): The following LM findings are based on hematoxylin and eosin (H&E), periodic acid-Schiff (PAS), and Masson trichrome-stained sections. The specimen submitted for light microscopic evaluation consists of cortical tissue with at least 26 glomeruli. No globally or segmentally sclerosed glomeruli are seen. The glomeruli are either unremarkable or sh…	, MICROSCOPIC DESCRIPTION \n Light Microscopy (LM): The following LM findings are based on hematoxylin and eosin (H&E), periodic acid-Schiff (PAS), and Masson trichrome-stained sections. The specimen submitted for light microscopic evaluation consists of cortical tissue with at least 26 glomeruli. No globally or segmentally sclerosed glomeruli are seen. The glomeruli are either unremarkable or sh…	(0, 0)	(0, 0)	(1240, 1248)	(0, 0)	(0, 0)	0	0
45	21SP-20087	Male	31	FINAL DIAGNOSIS \n TRANSPLANT KIDNEY, BIOPSY (THREE MONTHS POST-TRANSPLANTATION): Rare mild tubulitis; see comment. Mild interstitial fibrosis and tubular atrophy (~5%). Mild hyaline arteriolosclerosis. No evidence of acute T-cell mediated or antibody-mediated rejection. No evidence of polyomavirus infection. Comment: The biopsy shows rare tubules with mild tubulitis (t1), and only minimal inflam…	0	0	0	0	mild	[' No evidence of acute T-cell mediated or antibody-mediated rejection', ' No evidence of polyomavirus infection', ' These features suggest that the tubulitis is likely nonspecific and not related to a rejection-type process']	[' Mild interstitial fibrosis and tubular atrophy (~5%)']	, MICROSCOPIC DESCRIPTION \n Light Microscopy (LM): The following LM findings are based on hematoxylin and eosin (H&E), periodic acid-Schiff (PAS), and Masson trichrome-stained sections. The specimen submitted for light microscopic evaluation consists of cortical tissue with at least 11 glomeruli, 1 of which are globally sclerosed. No segmentally sclerosed glomeruli are seen. The non-sclerotic gl…	, MICROSCOPIC DESCRIPTION \n Light Microscopy (LM): The following LM findings are based on hematoxylin and eosin (H&E), periodic acid-Schiff (PAS), and Masson trichrome-stained sections. The specimen submitted for light microscopic evaluation consists of cortical tissue with at least 11 glomeruli, 1 of which are globally sclerosed. No segmentally sclerosed glomeruli are seen. The non-sclerotic gl…	, MICROSCOPIC DESCRIPTION \n Light Microscopy (LM): The following LM findings are based on hematoxylin and eosin (H&E), periodic acid-Schiff (PAS), and Masson trichrome-stained sections. The specimen submitted for light microscopic evaluation consists of cortical tissue with at least 11 glomeruli, 1 of which are globally sclerosed. No segmentally sclerosed glomeruli are seen. The non-sclerotic gl…	, MICROSCOPIC DESCRIPTION \n Light Microscopy (LM): The following LM findings are based on hematoxylin and eosin (H&E), periodic acid-Schiff (PAS), and Masson trichrome-stained sections. The specimen submitted for light microscopic evaluation consists of cortical tissue with at least 11 glomeruli, 1 of which are globally sclerosed. No segmentally sclerosed glomeruli are seen. The non-sclerotic gl…	(687, 691)	(0, 0)	(1251, 1259)	(0, 0)	(0, 0)	0	0
46	21SP-20074	Male	57	FINAL DIAGNOSIS \n TRANSPLANT KIDNEY, BIOPSY (SIX DAYS POST-TRANSPLANTATION): Limited renal cortical sampling; see comment. Mild tubulitis; see comment. Moderate arteriosclerosis and mild hyaline arteriolosclerosis. Acute tubular injury/necrosis. Comment: The renal cortical sampling is limited for light microscopy and only two glomeruli are identified. The degree of interstitial inflammation and …	0	0	0	0	noinfo	[]	[]	, MICROSCOPIC DESCRIPTION \n Light Microscopy (LM): The following LM findings are based on hematoxylin and eosin (H&E), periodic acid-Schiff (PAS), and Masson trichrome-stained sections. The material submitted for LM contains one cores of renal tissue composed of about 80% medulla and 20% cortex. At least 2 glomeruli are identified. No segmentally or globally sclerosed glomeruli are seen. The glo…	, MICROSCOPIC DESCRIPTION \n Light Microscopy (LM): The following LM findings are based on hematoxylin and eosin (H&E), periodic acid-Schiff (PAS), and Masson trichrome-stained sections. The material submitted for LM contains one cores of renal tissue composed of about 80% medulla and 20% cortex. At least 2 glomeruli are identified. No segmentally or globally sclerosed glomeruli are seen. The glo…	, MICROSCOPIC DESCRIPTION \n Light Microscopy (LM): The following LM findings are based on hematoxylin and eosin (H&E), periodic acid-Schiff (PAS), and Masson trichrome-stained sections. The material submitted for LM contains one cores of renal tissue composed of about 80% medulla and 20% cortex. At least 2 glomeruli are identified. No segmentally or globally sclerosed glomeruli are seen. The glo…	, MICROSCOPIC DESCRIPTION \n Light Microscopy (LM): The following LM findings are based on hematoxylin and eosin (H&E), periodic acid-Schiff (PAS), and Masson trichrome-stained sections. The material submitted for LM contains one cores of renal tissue composed of about 80% medulla and 20% cortex. At least 2 glomeruli are identified. No segmentally or globally sclerosed glomeruli are seen. The glo…	(0, 0)	(0, 0)	(0, 0)	(0, 0)	(0, 0)	0	0
47	21SP-20073	Male	73	FINAL DIAGNOSIS \n TRANSPLANT KIDNEY, TIME-ZERO BIOPSY: Acute tubular injury/necrosis. Moderate arteriosclerosis and hyaline arteriolosclerosis. Mild interstitial fibrosis and tubular atrophy (~5%)., MICROSCOPIC DESCRIPTION \n Light Microscopy (LM): The following LM findings are based on hematoxylin and eosin (H&E), periodic acid-Schiff (PAS), and Masson trichrome-stained sections. The specimen s…	0	0	0	0	mild	[]	[' Mild interstitial fibrosis and tubular atrophy (~5%)']	, MICROSCOPIC DESCRIPTION \n Light Microscopy (LM): The following LM findings are based on hematoxylin and eosin (H&E), periodic acid-Schiff (PAS), and Masson trichrome-stained sections. The specimen submitted for light microscopic evaluation consists of cortical tissue with at least 36 glomeruli. No globally or segmentally sclerosed glomeruli are seen. The glomeruli show open capillary loops wit…	, MICROSCOPIC DESCRIPTION \n Light Microscopy (LM): The following LM findings are based on hematoxylin and eosin (H&E), periodic acid-Schiff (PAS), and Masson trichrome-stained sections. The specimen submitted for light microscopic evaluation consists of cortical tissue with at least 36 glomeruli. No globally or segmentally sclerosed glomeruli are seen. The glomeruli show open capillary loops wit…	, MICROSCOPIC DESCRIPTION \n Light Microscopy (LM): The following LM findings are based on hematoxylin and eosin (H&E), periodic acid-Schiff (PAS), and Masson trichrome-stained sections. The specimen submitted for light microscopic evaluation consists of cortical tissue with at least 36 glomeruli. No globally or segmentally sclerosed glomeruli are seen. The glomeruli show open capillary loops wit…	, MICROSCOPIC DESCRIPTION \n Light Microscopy (LM): The following LM findings are based on hematoxylin and eosin (H&E), periodic acid-Schiff (PAS), and Masson trichrome-stained sections. The specimen submitted for light microscopic evaluation consists of cortical tissue with at least 36 glomeruli. No globally or segmentally sclerosed glomeruli are seen. The glomeruli show open capillary loops wit…	(734, 738)	(0, 0)	(0, 0)	(0, 0)	(0, 0)	0	0
48	21SP-20023	Female	36	FINAL DIAGNOSIS \n TRANSPLANT KIDNEY, BIOPSY (THREE YEARS POST-TRANSPLANTATION): Acute tubulointerstitial nephritis, favor acute T-cell mediated rejection (IB); see comment. Moderate peritubular capillaritis; see comment. Early/evolving interstitial fibrosis; see comment. Comment: The biopsy shows diffuse interstitial inflammation with severe tubulitis (i3/t3). The inflammation is composed of pre…	1	0	1	0	noinfo	['\\n TRANSPLANT KIDNEY, BIOPSY (THREE YEARS POST-TRANSPLANTATION): Acute tubulointerstitial nephritis, favor acute T-cell mediated rejection (IB); see comment', ' These findings favor acute T-cell mediated rejection (IB), however, acute tubulointerstitial nephritis secondary to allergic reaction or infections cannot be completely ruled out', ' Thus, the findings are insufficient for antibody-med…	[]	, MICROSCOPIC DESCRIPTION \n Light Microscopy (LM): The following LM findings are based on hematoxylin and eosin (H&E), periodic acid-Schiff (PAS), and Masson trichrome-stained sections. The specimen submitted for light microscopic evaluation consists of cortical tissue with at least 11 glomeruli, 1 of which are globally sclerosed. No segmentally sclerosed glomeruli are seen. Some of the non-scle…	, MICROSCOPIC DESCRIPTION \n Light Microscopy (LM): The following LM findings are based on hematoxylin and eosin (H&E), periodic acid-Schiff (PAS), and Masson trichrome-stained sections. The specimen submitted for light microscopic evaluation consists of cortical tissue with at least 11 glomeruli, 1 of which are globally sclerosed. No segmentally sclerosed glomeruli are seen. Some of the non-scle…	, MICROSCOPIC DESCRIPTION \n Light Microscopy (LM): The following LM findings are based on hematoxylin and eosin (H&E), periodic acid-Schiff (PAS), and Masson trichrome-stained sections. The specimen submitted for light microscopic evaluation consists of cortical tissue with at least 11 glomeruli, 1 of which are globally sclerosed. No segmentally sclerosed glomeruli are seen. Some of the non-scle…	, MICROSCOPIC DESCRIPTION \n Light Microscopy (LM): The following LM findings are based on hematoxylin and eosin (H&E), periodic acid-Schiff (PAS), and Masson trichrome-stained sections. The specimen submitted for light microscopic evaluation consists of cortical tissue with at least 11 glomeruli, 1 of which are globally sclerosed. No segmentally sclerosed glomeruli are seen. Some of the non-scle…	(0, 0)	(0, 0)	(1313, 1321)	(0, 0)	(0, 0)	0	0
49	21SP-20012	Female	65	FINAL DIAGNOSIS \n TRANSPLANT KIDNEY, TIME-ZERO BIOPSY: Acute tubular injury/necrosis. Mild arteriosclerosis and moderate hyaline arteriolosclerosis. Minimal interstitial fibrosis and tubular atrophy (<5%)., MICROSCOPIC DESCRIPTION \n Light Microscopy (LM): The following LM findings are based on hematoxylin and eosin (H&E), periodic acid-Schiff (PAS), and Masson trichrome-stained sections. The sp…	0	0	0	0	minimal	[]	[' Minimal interstitial fibrosis and tubular atrophy (<5%)']	, MICROSCOPIC DESCRIPTION \n Light Microscopy (LM): The following LM findings are based on hematoxylin and eosin (H&E), periodic acid-Schiff (PAS), and Masson trichrome-stained sections. The specimen submitted for light microscopic evaluation consists of cortical tissue with at least 23 glomeruli. No globally or segmentally or globally sclerosed glomeruli are seen. The glomeruli show open capilla…	, MICROSCOPIC DESCRIPTION \n Light Microscopy (LM): The following LM findings are based on hematoxylin and eosin (H&E), periodic acid-Schiff (PAS), and Masson trichrome-stained sections. The specimen submitted for light microscopic evaluation consists of cortical tissue with at least 23 glomeruli. No globally or segmentally or globally sclerosed glomeruli are seen. The glomeruli show open capilla…	, MICROSCOPIC DESCRIPTION \n Light Microscopy (LM): The following LM findings are based on hematoxylin and eosin (H&E), periodic acid-Schiff (PAS), and Masson trichrome-stained sections. The specimen submitted for light microscopic evaluation consists of cortical tissue with at least 23 glomeruli. No globally or segmentally or globally sclerosed glomeruli are seen. The glomeruli show open capilla…	, MICROSCOPIC DESCRIPTION \n Light Microscopy (LM): The following LM findings are based on hematoxylin and eosin (H&E), periodic acid-Schiff (PAS), and Masson trichrome-stained sections. The specimen submitted for light microscopic evaluation consists of cortical tissue with at least 23 glomeruli. No globally or segmentally or globally sclerosed glomeruli are seen. The glomeruli show open capilla…	(0, 0)	(0, 0)	(0, 0)	(0, 0)	(0, 0)	0	0
50	21SP-19854	Male	26	FINAL DIAGNOSIS \n TRANSPLANT KIDNEY, BIOPSY (THREE MONTHS POST-TRANSPLANTATION): Rare mild tubulitis; see comment. Mild arteriosclerosis and hyaline arteriolosclerosis. No significant glomerulosclerosis, interstitial fibrosis or tubular atrophy. No evidence of acute T-cell mediated or antibody-mediated rejection. No evidence of polyomavirus infection. Comment: The biopsy shows few tubules with m…	0	0	0	0	nosig	[' No evidence of acute T-cell mediated or antibody-mediated rejection', ' No evidence of polyomavirus infection']	[' No significant glomerulosclerosis, interstitial fibrosis or tubular atrophy']	, MICROSCOPIC DESCRIPTION \n Light Microscopy (LM): The following LM findings are based on hematoxylin and eosin (H&E), periodic acid-Schiff (PAS), and Masson trichrome-stained sections. The specimen submitted for light microscopic evaluation consists of cortical tissue with at least 25 glomeruli. No globally or segmentally sclerosed glomeruli are seen. The glomeruli are either unremarkable or sh…	, MICROSCOPIC DESCRIPTION \n Light Microscopy (LM): The following LM findings are based on hematoxylin and eosin (H&E), periodic acid-Schiff (PAS), and Masson trichrome-stained sections. The specimen submitted for light microscopic evaluation consists of cortical tissue with at least 25 glomeruli. No globally or segmentally sclerosed glomeruli are seen. The glomeruli are either unremarkable or sh…	, MICROSCOPIC DESCRIPTION \n Light Microscopy (LM): The following LM findings are based on hematoxylin and eosin (H&E), periodic acid-Schiff (PAS), and Masson trichrome-stained sections. The specimen submitted for light microscopic evaluation consists of cortical tissue with at least 25 glomeruli. No globally or segmentally sclerosed glomeruli are seen. The glomeruli are either unremarkable or sh…	, MICROSCOPIC DESCRIPTION \n Light Microscopy (LM): The following LM findings are based on hematoxylin and eosin (H&E), periodic acid-Schiff (PAS), and Masson trichrome-stained sections. The specimen submitted for light microscopic evaluation consists of cortical tissue with at least 25 glomeruli. No globally or segmentally sclerosed glomeruli are seen. The glomeruli are either unremarkable or sh…	(650, 657)	(0, 0)	(1277, 1285)	(0, 0)	(0, 0)	0	0
51	21SP-19853	Male	46	FINAL DIAGNOSIS \n TRANSPLANT KIDNEY, BIOPSY (ONE YEAR POST-TRANSPLANTATION): Acute interstitial nephritis with rare neutrophils; see comment. Moderate interstitial fibrosis and tubular atrophy (~30%). Mild arteriosclerosis and moderate hyaline arteriolosclerosis. No evidence of acute antibody-mediated rejection. No evidence of polyomavirus infection. Comment: The biopsy shows mild inflammation i…	0	0	0	0	moderate	[' No evidence of acute antibody-mediated rejection', ' No evidence of polyomavirus infection', " These findings raise the possibility of an infection-associated acute interstitial nephritis and should be correlated to the patient's clinical findings"]	[' Moderate interstitial fibrosis and tubular atrophy (~30%)']	, MICROSCOPIC DESCRIPTION \n Light Microscopy (LM): The following LM findings are based on hematoxylin and eosin (H&E), periodic acid-Schiff (PAS), and Masson trichrome-stained sections. The specimen submitted for light microscopic evaluation consists of cortical tissue with at least 27 glomeruli. No globally or segmentally sclerosed glomeruli are seen. The glomeruli show open capillary loops wit…	, MICROSCOPIC DESCRIPTION \n Light Microscopy (LM): The following LM findings are based on hematoxylin and eosin (H&E), periodic acid-Schiff (PAS), and Masson trichrome-stained sections. The specimen submitted for light microscopic evaluation consists of cortical tissue with at least 27 glomeruli. No globally or segmentally sclerosed glomeruli are seen. The glomeruli show open capillary loops wit…	, MICROSCOPIC DESCRIPTION \n Light Microscopy (LM): The following LM findings are based on hematoxylin and eosin (H&E), periodic acid-Schiff (PAS), and Masson trichrome-stained sections. The specimen submitted for light microscopic evaluation consists of cortical tissue with at least 27 glomeruli. No globally or segmentally sclerosed glomeruli are seen. The glomeruli show open capillary loops wit…	, MICROSCOPIC DESCRIPTION \n Light Microscopy (LM): The following LM findings are based on hematoxylin and eosin (H&E), periodic acid-Schiff (PAS), and Masson trichrome-stained sections. The specimen submitted for light microscopic evaluation consists of cortical tissue with at least 27 glomeruli. No globally or segmentally sclerosed glomeruli are seen. The glomeruli show open capillary loops wit…	(703, 711)	(0, 0)	(1455, 1463)	(0, 0)	(0, 0)	0	0
52	21SP-19848	Male	54	FINAL DIAGNOSIS \n TRANSPLANT KIDNEY, BIOPSY (THREE MONTHS POST-TRANSPLANTATION): Rare mild tubulitis; see comment. Patchy acute tubular injury. No significant interstitial fibrosis, tubular atrophy or chronic vascular disease. No evidence of acute T-cell mediated or antibody-mediated rejection. No evidence of polyomavirus infection. Comment: The biopsy shows rare tubules with mild tubulitis (t1)…	0	0	0	0	nosig	[' No evidence of acute T-cell mediated or antibody-mediated rejection', ' No evidence of polyomavirus infection', ' These features suggest that the tubulitis is likely nonspecific and not related to a rejection-type process']	[' No significant interstitial fibrosis, tubular atrophy or chronic vascular disease']	, MICROSCOPIC DESCRIPTION \n Light Microscopy (LM): The following LM findings are based on hematoxylin and eosin (H&E), periodic acid-Schiff (PAS), and Masson trichrome-stained sections. The specimen submitted for light microscopic evaluation consists of cortical tissue with at least 33 glomeruli, 2 of which are globally sclerosed. No segmentally sclerosed glomeruli are seen. The non-sclerotic gl…	, MICROSCOPIC DESCRIPTION \n Light Microscopy (LM): The following LM findings are based on hematoxylin and eosin (H&E), periodic acid-Schiff (PAS), and Masson trichrome-stained sections. The specimen submitted for light microscopic evaluation consists of cortical tissue with at least 33 glomeruli, 2 of which are globally sclerosed. No segmentally sclerosed glomeruli are seen. The non-sclerotic gl…	, MICROSCOPIC DESCRIPTION \n Light Microscopy (LM): The following LM findings are based on hematoxylin and eosin (H&E), periodic acid-Schiff (PAS), and Masson trichrome-stained sections. The specimen submitted for light microscopic evaluation consists of cortical tissue with at least 33 glomeruli, 2 of which are globally sclerosed. No segmentally sclerosed glomeruli are seen. The non-sclerotic gl…	, MICROSCOPIC DESCRIPTION \n Light Microscopy (LM): The following LM findings are based on hematoxylin and eosin (H&E), periodic acid-Schiff (PAS), and Masson trichrome-stained sections. The specimen submitted for light microscopic evaluation consists of cortical tissue with at least 33 glomeruli, 2 of which are globally sclerosed. No segmentally sclerosed glomeruli are seen. The non-sclerotic gl…	(687, 694)	(0, 0)	(1188, 1196)	(0, 0)	(0, 0)	0	0
53	21SP-19830	Male	66	FINAL DIAGNOSIS \n TRANSPLANT KIDNEY, TIME-ZERO BIOPSY: Focal glomerular congestion and fragmented red blood cells; see comment. Severe arteriosclerosis and moderate hyaline arteriolosclerosis. Acute tubular injury/necrosis. Comment: The biopsy shows focal glomerular congestion with scattered fibrin-platelet thrombi and fragmented red blood cells. These findings in a time-zero biopsy may be relat…	0	0	0	0	noinfo	[]	[]	, MICROSCOPIC DESCRIPTION \n Light Microscopy (LM): The following LM findings are based on hematoxylin and eosin (H&E), periodic acid-Schiff (PAS), and Masson trichrome-stained sections. The specimen submitted for light microscopic evaluation consists of cortical tissue with at least 41 glomeruli, 1 of which are globally sclerotic. No segmentally sclerosed glomeruli are seen. The glomeruli show o…	, MICROSCOPIC DESCRIPTION \n Light Microscopy (LM): The following LM findings are based on hematoxylin and eosin (H&E), periodic acid-Schiff (PAS), and Masson trichrome-stained sections. The specimen submitted for light microscopic evaluation consists of cortical tissue with at least 41 glomeruli, 1 of which are globally sclerotic. No segmentally sclerosed glomeruli are seen. The glomeruli show o…	, MICROSCOPIC DESCRIPTION \n Light Microscopy (LM): The following LM findings are based on hematoxylin and eosin (H&E), periodic acid-Schiff (PAS), and Masson trichrome-stained sections. The specimen submitted for light microscopic evaluation consists of cortical tissue with at least 41 glomeruli, 1 of which are globally sclerotic. No segmentally sclerosed glomeruli are seen. The glomeruli show o…	, MICROSCOPIC DESCRIPTION \n Light Microscopy (LM): The following LM findings are based on hematoxylin and eosin (H&E), periodic acid-Schiff (PAS), and Masson trichrome-stained sections. The specimen submitted for light microscopic evaluation consists of cortical tissue with at least 41 glomeruli, 1 of which are globally sclerotic. No segmentally sclerosed glomeruli are seen. The glomeruli show o…	(0, 0)	(0, 0)	(0, 0)	(0, 0)	(0, 0)	0	0
54	21SP-19826	Female	68	FINAL DIAGNOSIS \n TRANSPLANT KIDNEY, TIME-ZERO BIOPSY: Focal glomerular congestion and fragmented red blood cells; see comment. Acute tubular injury/necrosis. Mild arteriosclerosis and moderate hyaline arteriolosclerosis. Comment: Some glomeruli show congestion with platelet-rich thrombi and fragmented red blood cells. These findings in a time-zero biopsy may be related to donor status at the ti…	0	0	0	0	noinfo	[]	[]	, MICROSCOPIC DESCRIPTION \n Light Microscopy (LM): The following LM findings are based on hematoxylin and eosin (H&E), periodic acid-Schiff (PAS), and Masson trichrome-stained sections. The specimen submitted for light microscopic evaluation consists of cortical tissue with at least 44 glomeruli, 4 of which are globally sclerotic. No segmentally sclerosed glomeruli are seen. The glomeruli show o…	, MICROSCOPIC DESCRIPTION \n Light Microscopy (LM): The following LM findings are based on hematoxylin and eosin (H&E), periodic acid-Schiff (PAS), and Masson trichrome-stained sections. The specimen submitted for light microscopic evaluation consists of cortical tissue with at least 44 glomeruli, 4 of which are globally sclerotic. No segmentally sclerosed glomeruli are seen. The glomeruli show o…	, MICROSCOPIC DESCRIPTION \n Light Microscopy (LM): The following LM findings are based on hematoxylin and eosin (H&E), periodic acid-Schiff (PAS), and Masson trichrome-stained sections. The specimen submitted for light microscopic evaluation consists of cortical tissue with at least 44 glomeruli, 4 of which are globally sclerotic. No segmentally sclerosed glomeruli are seen. The glomeruli show o…	, MICROSCOPIC DESCRIPTION \n Light Microscopy (LM): The following LM findings are based on hematoxylin and eosin (H&E), periodic acid-Schiff (PAS), and Masson trichrome-stained sections. The specimen submitted for light microscopic evaluation consists of cortical tissue with at least 44 glomeruli, 4 of which are globally sclerotic. No segmentally sclerosed glomeruli are seen. The glomeruli show o…	(0, 0)	(0, 0)	(0, 0)	(0, 0)	(0, 0)	0	0
55	21SP-19656	Male	34	FINAL DIAGNOSIS \n TRANSPLANT KIDNEY, BIOPSY (13 MONTHS POST-TRANSPLANTATION): - At least borderline changes with focal possible mild endotheliitis; see comment. - Persistent moderate peritubular capillaritis (C4d-negative). - Moderate interstitial fibrosis and tubular atrophy (~30%). - No evidence of polyomavirus infection. Comment: The biopsy shows moderate interstitial inflammation (i2) and mi…	1	0	1	0	moderate	[' - No evidence of polyomavirus infection', ' If this focus in fact represents endotheliitis, then the diagnosis of acute T-cell-mediated rejection (type IIA) would be appropriate', " Such changes are insufficient for antibody-mediated rejection (AMR) at this time but are likely related to the patient's recent episode of AMR", ' Of note, endotheliitis can be part of AMR even though diagnosticall…	[' - Moderate interstitial fibrosis and tubular atrophy (~30%)']	, MICROSCOPIC DESCRIPTION \n Light Microscopy (LM): The following LM findings are based on hematoxylin and eosin (H&E), periodic acid-Schiff (PAS), and Masson trichrome-stained sections. The material submitted for LM contains two cores of renal tissue composed of about half cortex and half medulla. More than 30 glomeruli are present for examination, of which 2 are globally sclerotic. Some of the …	, MICROSCOPIC DESCRIPTION \n Light Microscopy (LM): The following LM findings are based on hematoxylin and eosin (H&E), periodic acid-Schiff (PAS), and Masson trichrome-stained sections. The material submitted for LM contains two cores of renal tissue composed of about half cortex and half medulla. More than 30 glomeruli are present for examination, of which 2 are globally sclerotic. Some of the …	, MICROSCOPIC DESCRIPTION \n Light Microscopy (LM): The following LM findings are based on hematoxylin and eosin (H&E), periodic acid-Schiff (PAS), and Masson trichrome-stained sections. The material submitted for LM contains two cores of renal tissue composed of about half cortex and half medulla. More than 30 glomeruli are present for examination, of which 2 are globally sclerotic. Some of the …	, MICROSCOPIC DESCRIPTION \n Light Microscopy (LM): The following LM findings are based on hematoxylin and eosin (H&E), periodic acid-Schiff (PAS), and Masson trichrome-stained sections. The material submitted for LM contains two cores of renal tissue composed of about half cortex and half medulla. More than 30 glomeruli are present for examination, of which 2 are globally sclerotic. Some of the …	(780, 788)	(0, 0)	(1529, 1537)	(0, 0)	(0, 0)	0	0
56	21SP-19655	Female	64	FINAL DIAGNOSIS \n TRANSPLANT KIDNEY, BIOPSY (4 YEARS POST-TRANSPLANTATION): - Borderline changes; see comment. - Moderate peritubular capillaritis and mild glomerulitis (C4d-negative); see comment. - Severe hyaline arteriolosclerosis and moderate arteriosclerosis. - Mild to moderate interstitial fibrosis and tubular atrophy (~25%). - No evidence of polyomavirus infection. Comment: The biopsy sho…	0	1	1	0	mild	[' - No evidence of polyomavirus infection', " These findings represent improvement from the patient's prior diagnosis of rejection (21SP-14919), although the changes have not completely resolved", ' These findings must be correlated to donor specific antibodies to determine if the patient has antibody-mediated rejection']	[' - Mild to moderate interstitial fibrosis and tubular atrophy (~25%)']	, MICROSCOPIC DESCRIPTION \n Light Microscopy (LM): The following LM findings are based on hematoxylin and eosin (H&E), periodic acid-Schiff (PAS), and Masson trichrome-stained sections. The material submitted for LM contains two cores of renal cortical tissue. More than 40 glomeruli are present for examination, of which 7 are globally sclerotic. The non-sclerotic glomeruli demonstrate mild glome…	, MICROSCOPIC DESCRIPTION \n Light Microscopy (LM): The following LM findings are based on hematoxylin and eosin (H&E), periodic acid-Schiff (PAS), and Masson trichrome-stained sections. The material submitted for LM contains two cores of renal cortical tissue. More than 40 glomeruli are present for examination, of which 7 are globally sclerotic. The non-sclerotic glomeruli demonstrate mild glome…	, MICROSCOPIC DESCRIPTION \n Light Microscopy (LM): The following LM findings are based on hematoxylin and eosin (H&E), periodic acid-Schiff (PAS), and Masson trichrome-stained sections. The material submitted for LM contains two cores of renal cortical tissue. More than 40 glomeruli are present for examination, of which 7 are globally sclerotic. The non-sclerotic glomeruli demonstrate mild glome…	, MICROSCOPIC DESCRIPTION \n Light Microscopy (LM): The following LM findings are based on hematoxylin and eosin (H&E), periodic acid-Schiff (PAS), and Masson trichrome-stained sections. The material submitted for LM contains two cores of renal cortical tissue. More than 40 glomeruli are present for examination, of which 7 are globally sclerotic. The non-sclerotic glomeruli demonstrate mild glome…	(606, 614)	(0, 0)	(1131, 1139)	(0, 0)	(0, 0)	0	0
57	21SP-19562	Female	31	ADDENDUM 1 \n PLA2R immunofluorescence staining was performed on formalin-fixed paraffin-embedded sections at an outside institution and interpreted by me at UC Davis. The stain is negative., FINAL DIAGNOSIS \n TRANSPLANT KIDNEY, BIOPSY (4 YEARS POST-TRANSPLANTATION): - Immune complex-mediated glomerulonephritis with possible rare crescent; see comment. - Mild interstitial fibrosis and tubular at…	0	0	0	0	mild	[' - No evidence of acute T-cell-mediated rejection', ' - No evidence of acute antibody-mediated rejection', ' - No evidence of polyomavirus infection']	[' - Mild interstitial fibrosis and tubular atrophy (~20%)']	, MICROSCOPIC DESCRIPTION \n Light Microscopy (LM): The following LM findings are based on hematoxylin and eosin (H&E), periodic acid-Schiff (PAS), and Masson trichrome-stained sections. The material submitted for LM contains two cores of renal tissue composed of ~75% cortex and ~25% medulla. More than 12 glomeruli are present for examination, of which 2 are globally sclerotic. Some of the non-sc…	, MICROSCOPIC DESCRIPTION \n Light Microscopy (LM): The following LM findings are based on hematoxylin and eosin (H&E), periodic acid-Schiff (PAS), and Masson trichrome-stained sections. The material submitted for LM contains two cores of renal tissue composed of ~75% cortex and ~25% medulla. More than 12 glomeruli are present for examination, of which 2 are globally sclerotic. Some of the non-sc…	, MICROSCOPIC DESCRIPTION \n Light Microscopy (LM): The following LM findings are based on hematoxylin and eosin (H&E), periodic acid-Schiff (PAS), and Masson trichrome-stained sections. The material submitted for LM contains two cores of renal tissue composed of ~75% cortex and ~25% medulla. More than 12 glomeruli are present for examination, of which 2 are globally sclerotic. Some of the non-sc…	, MICROSCOPIC DESCRIPTION \n Light Microscopy (LM): The following LM findings are based on hematoxylin and eosin (H&E), periodic acid-Schiff (PAS), and Masson trichrome-stained sections. The material submitted for LM contains two cores of renal tissue composed of ~75% cortex and ~25% medulla. More than 12 glomeruli are present for examination, of which 2 are globally sclerotic. Some of the non-sc…	(956, 960)	(0, 0)	(1422, 1430)	(0, 0)	(0, 0)	0	0
58	21SP-19465	Female	68	FINAL DIAGNOSIS \n TRANSPLANT KIDNEY, BIOPSY (5 DAYS POST-TRANSPLANTATION): - Mild acute tubular injury. - Minimal subcapsular interstitial fibrosis and tubular atrophy (<5%). - No evidence of acute T-cell-mediated rejection. - No evidence of acute antibody-mediated rejection. - No evidence of polyomavirus infection., MICROSCOPIC DESCRIPTION \n Light Microscopy (LM): The following LM findings are…	0	0	0	0	minimal	[' - No evidence of acute T-cell-mediated rejection', ' - No evidence of acute antibody-mediated rejection', ' - No evidence of polyomavirus infection']	[' - Minimal subcapsular interstitial fibrosis and tubular atrophy (<5%)']	, MICROSCOPIC DESCRIPTION \n Light Microscopy (LM): The following LM findings are based on hematoxylin and eosin (H&E), periodic acid-Schiff (PAS), and Masson trichrome-stained sections. The material submitted for LM contains two cores of renal cortical tissue. More than 34 glomeruli are present for examination, of which 4 are globally sclerotic. The non-sclerotic glomeruli contain open capillary…	, MICROSCOPIC DESCRIPTION \n Light Microscopy (LM): The following LM findings are based on hematoxylin and eosin (H&E), periodic acid-Schiff (PAS), and Masson trichrome-stained sections. The material submitted for LM contains two cores of renal cortical tissue. More than 34 glomeruli are present for examination, of which 4 are globally sclerotic. The non-sclerotic glomeruli contain open capillary…	, MICROSCOPIC DESCRIPTION \n Light Microscopy (LM): The following LM findings are based on hematoxylin and eosin (H&E), periodic acid-Schiff (PAS), and Masson trichrome-stained sections. The material submitted for LM contains two cores of renal cortical tissue. More than 34 glomeruli are present for examination, of which 4 are globally sclerotic. The non-sclerotic glomeruli contain open capillary…	, MICROSCOPIC DESCRIPTION \n Light Microscopy (LM): The following LM findings are based on hematoxylin and eosin (H&E), periodic acid-Schiff (PAS), and Masson trichrome-stained sections. The material submitted for LM contains two cores of renal cortical tissue. More than 34 glomeruli are present for examination, of which 4 are globally sclerotic. The non-sclerotic glomeruli contain open capillary…	(639, 646)	(0, 0)	(0, 0)	(0, 0)	(0, 0)	0	0
59	21SP-19372	Female	35	FINAL DIAGNOSIS \n TRANSPLANT KIDNEY, BIOPSY (3 MONTHS POST-TRANSPLANTATION): - Acute tubular injury. - Severe hyaline arteriolosclerosis severe arteriosclerosis. - Focal segmentally sclerotic glomerulus; see comment. - Mild interstitial fibrosis and tubular atrophy (~15%). - No evidence of acute T-cell-mediated rejection. - No evidence of acute antibody-mediated rejection. - No evidence of polyo…	0	0	0	0	mild	[' - No evidence of acute T-cell-mediated rejection', ' - No evidence of acute antibody-mediated rejection', ' - No evidence of polyomavirus infection']	[' - Mild interstitial fibrosis and tubular atrophy (~15%)']	, MICROSCOPIC DESCRIPTION \n Light Microscopy (LM): The following LM findings are based on hematoxylin and eosin (H&E), periodic acid-Schiff (PAS), and Masson trichrome-stained sections. The material submitted for LM contains two cores of renal cortical tissue. More than 20 glomeruli are present for examination, of which 2 are globally sclerotic and one is segmentally sclerotic with hyalinosis. A…	, MICROSCOPIC DESCRIPTION \n Light Microscopy (LM): The following LM findings are based on hematoxylin and eosin (H&E), periodic acid-Schiff (PAS), and Masson trichrome-stained sections. The material submitted for LM contains two cores of renal cortical tissue. More than 20 glomeruli are present for examination, of which 2 are globally sclerotic and one is segmentally sclerotic with hyalinosis. A…	, MICROSCOPIC DESCRIPTION \n Light Microscopy (LM): The following LM findings are based on hematoxylin and eosin (H&E), periodic acid-Schiff (PAS), and Masson trichrome-stained sections. The material submitted for LM contains two cores of renal cortical tissue. More than 20 glomeruli are present for examination, of which 2 are globally sclerotic and one is segmentally sclerotic with hyalinosis. A…	, MICROSCOPIC DESCRIPTION \n Light Microscopy (LM): The following LM findings are based on hematoxylin and eosin (H&E), periodic acid-Schiff (PAS), and Masson trichrome-stained sections. The material submitted for LM contains two cores of renal cortical tissue. More than 20 glomeruli are present for examination, of which 2 are globally sclerotic and one is segmentally sclerotic with hyalinosis. A…	(703, 707)	(0, 0)	(1243, 1251)	(0, 0)	(0, 0)	0	0
60	21SP-19371	Female	67	ADDENDUM 1 \n Immunofluorescence for kappa and lambda light chains show the following: - Kappa: Positive in glomerular capillary loops (granular, 3+). - Lambda: Positive in glomerular capillary loops (granular, 1+). The significantly brighter staining for kappa light chain over lambda light chain raises the possibility of an underlying monoclonal process. Further evaluation to exclude a hematolog…	1	0	1	1	mild	[' - No evidence of acute antibody-mediated rejection (C4d-negative)', ' These findings are suspicious for acute T-cell-mediated rejection (i', ' The latter finding indicates polyomavirus infection (i']	[' - Mild interstitial fibrosis and tubular atrophy (~5%)']	, MICROSCOPIC DESCRIPTION \n Light Microscopy (LM): The following LM findings are based on hematoxylin and eosin (H&E), periodic acid-Schiff (PAS), and Masson trichrome-stained sections. The material submitted for LM contains two cores of renal cortical tissue. More than 36 glomeruli are present for examination, of which 3 are globally sclerotic. The non-sclerotic glomeruli contain open capillary…	, MICROSCOPIC DESCRIPTION \n Light Microscopy (LM): The following LM findings are based on hematoxylin and eosin (H&E), periodic acid-Schiff (PAS), and Masson trichrome-stained sections. The material submitted for LM contains two cores of renal cortical tissue. More than 36 glomeruli are present for examination, of which 3 are globally sclerotic. The non-sclerotic glomeruli contain open capillary…	, MICROSCOPIC DESCRIPTION \n Light Microscopy (LM): The following LM findings are based on hematoxylin and eosin (H&E), periodic acid-Schiff (PAS), and Masson trichrome-stained sections. The material submitted for LM contains two cores of renal cortical tissue. More than 36 glomeruli are present for examination, of which 3 are globally sclerotic. The non-sclerotic glomeruli contain open capillary…	, MICROSCOPIC DESCRIPTION \n Light Microscopy (LM): The following LM findings are based on hematoxylin and eosin (H&E), periodic acid-Schiff (PAS), and Masson trichrome-stained sections. The material submitted for LM contains two cores of renal cortical tissue. More than 36 glomeruli are present for examination, of which 3 are globally sclerotic. The non-sclerotic glomeruli contain open capillary…	(895, 899)	(0, 0)	(0, 0)	(0, 0)	(0, 0)	0	0
61	21SP-19370	Male	64	FINAL DIAGNOSIS \n TRANSPLANT KIDNEY, BIOPSY (6 MONTHS POST-TRANSPLANTATION): - Acute T-cell-mediated rejection, at least type IB, with parenchymal necrosis; see comment. - Insufficient evidence for acute antibody-mediated rejection (C4d-negative). - No significant interstitial fibrosis or tubular atrophy. - No evidence of polyomavirus infection. Comment: The biopsy shows severe interstitial infl…	1	0	1	0	nosig	['\\n TRANSPLANT KIDNEY, BIOPSY (6 MONTHS POST-TRANSPLANTATION): - Acute T-cell-mediated rejection, at least type IB, with parenchymal necrosis; see comment', ' - Insufficient evidence for acute antibody-mediated rejection (C4d-negative)', ' - No evidence of polyomavirus infection', ' These findings are consistent with acute T-cell-mediated rejection, type IB', ' Thus, vascular rejection should b…	[' - No significant interstitial fibrosis or tubular atrophy']	, MICROSCOPIC DESCRIPTION \n Light Microscopy (LM): The following LM findings are based on hematoxylin and eosin (H&E), periodic acid-Schiff (PAS), and Masson trichrome-stained sections. The material submitted for LM contains two cores of renal cortex with abundant adjacent perinephric connective tissue. One core demonstrates a large area of outright parenchymal necrosis with interstitial hemorrh…	, MICROSCOPIC DESCRIPTION \n Light Microscopy (LM): The following LM findings are based on hematoxylin and eosin (H&E), periodic acid-Schiff (PAS), and Masson trichrome-stained sections. The material submitted for LM contains two cores of renal cortex with abundant adjacent perinephric connective tissue. One core demonstrates a large area of outright parenchymal necrosis with interstitial hemorrh…	, MICROSCOPIC DESCRIPTION \n Light Microscopy (LM): The following LM findings are based on hematoxylin and eosin (H&E), periodic acid-Schiff (PAS), and Masson trichrome-stained sections. The material submitted for LM contains two cores of renal cortex with abundant adjacent perinephric connective tissue. One core demonstrates a large area of outright parenchymal necrosis with interstitial hemorrh…	, MICROSCOPIC DESCRIPTION \n Light Microscopy (LM): The following LM findings are based on hematoxylin and eosin (H&E), periodic acid-Schiff (PAS), and Masson trichrome-stained sections. The material submitted for LM contains two cores of renal cortex with abundant adjacent perinephric connective tissue. One core demonstrates a large area of outright parenchymal necrosis with interstitial hemorrh…	(0, 0)	(0, 0)	(1269, 1277)	(0, 0)	(0, 0)	0	0
62	21SP-19278	Female	67	FINAL DIAGNOSIS \n TRANSPLANT KIDNEY, TIME-ZERO BIOPSY: - Acute tubular injury/necrosis. - No significant glomerulosclerosis, interstitial fibrosis, tubular atrophy, or chronic vascular disease., MICROSCOPIC DESCRIPTION \n Light Microscopy (LM): The following LM findings are based on hematoxylin and eosin (H&E), periodic acid-Schiff (PAS), and Masson trichrome-stained sections. The material submi…	0	0	0	0	nosig	[]	[' - No significant glomerulosclerosis, interstitial fibrosis, tubular atrophy, or chronic vascular disease']	, MICROSCOPIC DESCRIPTION \n Light Microscopy (LM): The following LM findings are based on hematoxylin and eosin (H&E), periodic acid-Schiff (PAS), and Masson trichrome-stained sections. The material submitted for LM contains a single wedge of renal cortical tissue. More than 52 glomeruli are present for examination, of which none are globally sclerotic. The glomeruli contain open capillary loops…	, MICROSCOPIC DESCRIPTION \n Light Microscopy (LM): The following LM findings are based on hematoxylin and eosin (H&E), periodic acid-Schiff (PAS), and Masson trichrome-stained sections. The material submitted for LM contains a single wedge of renal cortical tissue. More than 52 glomeruli are present for examination, of which none are globally sclerotic. The glomeruli contain open capillary loops…	, MICROSCOPIC DESCRIPTION \n Light Microscopy (LM): The following LM findings are based on hematoxylin and eosin (H&E), periodic acid-Schiff (PAS), and Masson trichrome-stained sections. The material submitted for LM contains a single wedge of renal cortical tissue. More than 52 glomeruli are present for examination, of which none are globally sclerotic. The glomeruli contain open capillary loops…	, MICROSCOPIC DESCRIPTION \n Light Microscopy (LM): The following LM findings are based on hematoxylin and eosin (H&E), periodic acid-Schiff (PAS), and Masson trichrome-stained sections. The material submitted for LM contains a single wedge of renal cortical tissue. More than 52 glomeruli are present for examination, of which none are globally sclerotic. The glomeruli contain open capillary loops…	(639, 653)	(0, 0)	(0, 0)	(0, 0)	(0, 0)	0	0
63	21SP-19255	Male	71	FINAL DIAGNOSIS \n TRANSPLANT KIDNEY, TIME-ZERO BIOPSY: - Acute tubular injury/necrosis. - Severe arteriosclerosis. - No significant glomerulosclerosis, interstitial fibrosis, or tubular atrophy., MICROSCOPIC DESCRIPTION \n Light Microscopy (LM): The following LM findings are based on hematoxylin and eosin (H&E), periodic acid-Schiff (PAS), and Masson trichrome-stained sections. The material subm…	0	0	0	0	nosig	[]	[' - No significant glomerulosclerosis, interstitial fibrosis, or tubular atrophy']	, MICROSCOPIC DESCRIPTION \n Light Microscopy (LM): The following LM findings are based on hematoxylin and eosin (H&E), periodic acid-Schiff (PAS), and Masson trichrome-stained sections. The material submitted for LM contains a single core of mostly renal cortical tissue. More than 37 glomeruli are present for examination, of which one is globally sclerotic. The non-sclerotic glomeruli contain op…	, MICROSCOPIC DESCRIPTION \n Light Microscopy (LM): The following LM findings are based on hematoxylin and eosin (H&E), periodic acid-Schiff (PAS), and Masson trichrome-stained sections. The material submitted for LM contains a single core of mostly renal cortical tissue. More than 37 glomeruli are present for examination, of which one is globally sclerotic. The non-sclerotic glomeruli contain op…	, MICROSCOPIC DESCRIPTION \n Light Microscopy (LM): The following LM findings are based on hematoxylin and eosin (H&E), periodic acid-Schiff (PAS), and Masson trichrome-stained sections. The material submitted for LM contains a single core of mostly renal cortical tissue. More than 37 glomeruli are present for examination, of which one is globally sclerotic. The non-sclerotic glomeruli contain op…	, MICROSCOPIC DESCRIPTION \n Light Microscopy (LM): The following LM findings are based on hematoxylin and eosin (H&E), periodic acid-Schiff (PAS), and Masson trichrome-stained sections. The material submitted for LM contains a single core of mostly renal cortical tissue. More than 37 glomeruli are present for examination, of which one is globally sclerotic. The non-sclerotic glomeruli contain op…	(657, 671)	(0, 0)	(0, 0)	(0, 0)	(0, 0)	0	0
64	21SP-19254	Female	67	FINAL DIAGNOSIS \n TRANSPLANT KIDNEY, TIME-ZERO BIOPSY: - Acute tubular injury/necrosis. - Moderate arteriosclerosis. - Minimal global glomerulosclerosis (~5%). - No significant interstitial fibrosis or tubular atrophy., MICROSCOPIC DESCRIPTION \n Light Microscopy (LM): The following LM findings are based on hematoxylin and eosin (H&E), periodic acid-Schiff (PAS), and Masson trichrome-stained sec…	0	0	0	0	nosig	[]	[' - No significant interstitial fibrosis or tubular atrophy']	, MICROSCOPIC DESCRIPTION \n Light Microscopy (LM): The following LM findings are based on hematoxylin and eosin (H&E), periodic acid-Schiff (PAS), and Masson trichrome-stained sections. The material submitted for LM contains a single core of renal cortical tissue. More than 37 glomeruli are present for examination, of which 2 are globally sclerotic. The non-sclerotic glomeruli contain open capil…	, MICROSCOPIC DESCRIPTION \n Light Microscopy (LM): The following LM findings are based on hematoxylin and eosin (H&E), periodic acid-Schiff (PAS), and Masson trichrome-stained sections. The material submitted for LM contains a single core of renal cortical tissue. More than 37 glomeruli are present for examination, of which 2 are globally sclerotic. The non-sclerotic glomeruli contain open capil…	, MICROSCOPIC DESCRIPTION \n Light Microscopy (LM): The following LM findings are based on hematoxylin and eosin (H&E), periodic acid-Schiff (PAS), and Masson trichrome-stained sections. The material submitted for LM contains a single core of renal cortical tissue. More than 37 glomeruli are present for examination, of which 2 are globally sclerotic. The non-sclerotic glomeruli contain open capil…	, MICROSCOPIC DESCRIPTION \n Light Microscopy (LM): The following LM findings are based on hematoxylin and eosin (H&E), periodic acid-Schiff (PAS), and Masson trichrome-stained sections. The material submitted for LM contains a single core of renal cortical tissue. More than 37 glomeruli are present for examination, of which 2 are globally sclerotic. The non-sclerotic glomeruli contain open capil…	(649, 663)	(0, 0)	(0, 0)	(0, 0)	(0, 0)	0	0
65	21SP-19162	Female	36	FINAL DIAGNOSIS \n TRANSPLANT KIDNEY, SURVEILLANCE BIOPSY (1.5 YEARS POST-TRANSPLANTATION): - Chronic and acute tubulointerstitial nephritis with severe interstitial fibrosis and tubular atrophy; see comment. - C4d-negative in peritubular capillaries. - No evidence of polyomavirus infection. Comment: The biopsy shows extensive dense, sheet-like inflammation in the majority of the cortex. These ar…	0	0	0	0	severe	[' - No evidence of polyomavirus infection', ' Overall, the pattern of inflammation is atypical for rejection, although acute T-cell-mediated rejection cannot be absolutely excluded', ' The inflammatory cells that constitute the infiltrate show no significant numbers of neutrophils or eosinophils to suggest infection or drug allergy', " Instead, the infiltrate is likely related to the patient's h…	['5 YEARS POST-TRANSPLANTATION): - Chronic and acute tubulointerstitial nephritis with severe interstitial fibrosis and tubular atrophy; see comment', ' These areas likely contain interstitial fibrosis and tubular atrophy']	, MICROSCOPIC DESCRIPTION \n Light Microscopy (LM): The following LM findings are based on hematoxylin and eosin (H&E), periodic acid-Schiff (PAS), and Masson trichrome-stained sections. The material submitted for LM contains two cores of renal cortical tissue. More than 18 glomeruli are present for examination, of which none are globally sclerotic. The glomeruli contain open capillary loops with…	, MICROSCOPIC DESCRIPTION \n Light Microscopy (LM): The following LM findings are based on hematoxylin and eosin (H&E), periodic acid-Schiff (PAS), and Masson trichrome-stained sections. The material submitted for LM contains two cores of renal cortical tissue. More than 18 glomeruli are present for examination, of which none are globally sclerotic. The glomeruli contain open capillary loops with…	, MICROSCOPIC DESCRIPTION \n Light Microscopy (LM): The following LM findings are based on hematoxylin and eosin (H&E), periodic acid-Schiff (PAS), and Masson trichrome-stained sections. The material submitted for LM contains two cores of renal cortical tissue. More than 18 glomeruli are present for examination, of which none are globally sclerotic. The glomeruli contain open capillary loops with…	, MICROSCOPIC DESCRIPTION \n Light Microscopy (LM): The following LM findings are based on hematoxylin and eosin (H&E), periodic acid-Schiff (PAS), and Masson trichrome-stained sections. The material submitted for LM contains two cores of renal cortical tissue. More than 18 glomeruli are present for examination, of which none are globally sclerotic. The glomeruli contain open capillary loops with…	(0, 0)	(0, 0)	(1249, 1257)	(0, 0)	(0, 0)	0	0
66	21SP-19161	Male	53	FINAL DIAGNOSIS \n TRANSPLANT KIDNEY, SURVEILLANCE BIOPSY (3 MONTHS POST-TRANSPLANTATION): - Donor derived diabetic glomerulosclerosis, diffuse type; see comment. - Acute tubular injury. - Global glomerulosclerosis (~50%). - Mild to moderate interstitial fibrosis and tubular atrophy (~25%). - Severe hyaline arteriolosclerosis and mild arteriosclerosis. - No evidence of acute T-cell-mediated rejec…	0	0	0	0	mild	[' - No evidence of acute T-cell-mediated rejection', ' - No evidence of acute antibody-mediated rejection', ' - No evidence of polyomavirus infection']	[' - Mild to moderate interstitial fibrosis and tubular atrophy (~25%)']	, MICROSCOPIC DESCRIPTION \n Light Microscopy (LM): The following LM findings are based on hematoxylin and eosin (H&E), periodic acid-Schiff (PAS), and Masson trichrome-stained sections. The material submitted for LM contains two cores of renal cortical tissue. More than 28 glomeruli are present for examination, of which 15 are globally sclerotic. The non-sclerotic show mild to moderate mesangial…	, MICROSCOPIC DESCRIPTION \n Light Microscopy (LM): The following LM findings are based on hematoxylin and eosin (H&E), periodic acid-Schiff (PAS), and Masson trichrome-stained sections. The material submitted for LM contains two cores of renal cortical tissue. More than 28 glomeruli are present for examination, of which 15 are globally sclerotic. The non-sclerotic show mild to moderate mesangial…	, MICROSCOPIC DESCRIPTION \n Light Microscopy (LM): The following LM findings are based on hematoxylin and eosin (H&E), periodic acid-Schiff (PAS), and Masson trichrome-stained sections. The material submitted for LM contains two cores of renal cortical tissue. More than 28 glomeruli are present for examination, of which 15 are globally sclerotic. The non-sclerotic show mild to moderate mesangial…	, MICROSCOPIC DESCRIPTION \n Light Microscopy (LM): The following LM findings are based on hematoxylin and eosin (H&E), periodic acid-Schiff (PAS), and Masson trichrome-stained sections. The material submitted for LM contains two cores of renal cortical tissue. More than 28 glomeruli are present for examination, of which 15 are globally sclerotic. The non-sclerotic show mild to moderate mesangial…	(722, 730)	(0, 0)	(1238, 1246)	(0, 0)	(0, 0)	0	0
67	21SP-19160	Male	59	FINAL DIAGNOSIS \n TRANSPLANT KIDNEY, BIOPSY (5 MONTHS POST-TRANSPLANTATION): - Moderate interstitial inflammation with mild tubulitis; see comment. - Moderate peritubular capillaritis (C4d-negative); see comment. - Acute tubular injury. - Minimal interstitial fibrosis and tubular atrophy (<5%). - No evidence of polyomavirus infection. Comment: In contrast to the patient's prior biopsy, the curre…	0	0	0	1	minimal	[' - No evidence of polyomavirus infection', " Comment: In contrast to the patient's prior biopsy, the current shows no evidence of polyomavirus infection", ' Such changes could be related to the recent polyomavirus infection or could constitute borderline changes due to a early/mild rejection process']	[' - Minimal interstitial fibrosis and tubular atrophy (<5%)']	, MICROSCOPIC DESCRIPTION \n Light Microscopy (LM): The following LM findings are based on hematoxylin and eosin (H&E), periodic acid-Schiff (PAS), and Masson trichrome-stained sections. The material submitted for LM contains three cores of renal cortical tissue. More than 15 glomeruli are present for examination, of which 2 are globally sclerotic. The non-sclerotic glomeruli contain open capilla…	, MICROSCOPIC DESCRIPTION \n Light Microscopy (LM): The following LM findings are based on hematoxylin and eosin (H&E), periodic acid-Schiff (PAS), and Masson trichrome-stained sections. The material submitted for LM contains three cores of renal cortical tissue. More than 15 glomeruli are present for examination, of which 2 are globally sclerotic. The non-sclerotic glomeruli contain open capilla…	, MICROSCOPIC DESCRIPTION \n Light Microscopy (LM): The following LM findings are based on hematoxylin and eosin (H&E), periodic acid-Schiff (PAS), and Masson trichrome-stained sections. The material submitted for LM contains three cores of renal cortical tissue. More than 15 glomeruli are present for examination, of which 2 are globally sclerotic. The non-sclerotic glomeruli contain open capilla…	, MICROSCOPIC DESCRIPTION \n Light Microscopy (LM): The following LM findings are based on hematoxylin and eosin (H&E), periodic acid-Schiff (PAS), and Masson trichrome-stained sections. The material submitted for LM contains three cores of renal cortical tissue. More than 15 glomeruli are present for examination, of which 2 are globally sclerotic. The non-sclerotic glomeruli contain open capilla…	(632, 639)	(0, 0)	(1153, 1161)	(0, 0)	(0, 0)	0	0
68	21SP-19159	Male	52	FINAL DIAGNOSIS \n TRANSPLANT KIDNEY, SURVEILLANCE BIOPSY (3 MONTHS POST-TRANSPLANTATION): - Donor derived diabetic glomerulosclerosis with focal incipient mesangial nodules; see comment. - Acute tubular injury. - Global glomerulosclerosis (~25%). - Moderate interstitial fibrosis and tubular atrophy (~35%). - Severe arteriosclerosis and moderate hyaline arteriolosclerosis. - Scattered mild nonspe…	0	0	0	0	moderate	[' - Scattered mild nonspecific tubulitis, insufficient for acute T-cell-mediated rejection', ' - No evidence of acute antibody-mediated rejection', ' - No evidence of polyomavirus infection']	[' - Moderate interstitial fibrosis and tubular atrophy (~35%)']	, MICROSCOPIC DESCRIPTION \n Light Microscopy (LM): The following LM findings are based on hematoxylin and eosin (H&E), periodic acid-Schiff (PAS), and Masson trichrome-stained sections. The material submitted for LM contains two cores of renal cortical tissue. More than 19 glomeruli are present for examination, of which 6 are globally sclerotic. The non-sclerotic show mild to moderate mesangial …	, MICROSCOPIC DESCRIPTION \n Light Microscopy (LM): The following LM findings are based on hematoxylin and eosin (H&E), periodic acid-Schiff (PAS), and Masson trichrome-stained sections. The material submitted for LM contains two cores of renal cortical tissue. More than 19 glomeruli are present for examination, of which 6 are globally sclerotic. The non-sclerotic show mild to moderate mesangial …	, MICROSCOPIC DESCRIPTION \n Light Microscopy (LM): The following LM findings are based on hematoxylin and eosin (H&E), periodic acid-Schiff (PAS), and Masson trichrome-stained sections. The material submitted for LM contains two cores of renal cortical tissue. More than 19 glomeruli are present for examination, of which 6 are globally sclerotic. The non-sclerotic show mild to moderate mesangial …	, MICROSCOPIC DESCRIPTION \n Light Microscopy (LM): The following LM findings are based on hematoxylin and eosin (H&E), periodic acid-Schiff (PAS), and Masson trichrome-stained sections. The material submitted for LM contains two cores of renal cortical tissue. More than 19 glomeruli are present for examination, of which 6 are globally sclerotic. The non-sclerotic show mild to moderate mesangial …	(713, 721)	(0, 0)	(1248, 1256)	(0, 0)	(0, 0)	0	0
69	21SP-19077	Male	81	FINAL DIAGNOSIS \n TRANSPLANT KIDNEY, BIOPSY (16 YEARS POST-TRANSPLANTATION): - Diabetic glomerulosclerosis, diffuse type, with prominent glomerular obsolescence and segmental sclerosis; see comment. - Severe interstitial fibrosis and tubular atrophy. - Severe hyaline arteriolosclerosis and moderate arteriosclerosis. - Minute foci of neutrophilic inflammation; see comment. - No evidence of acute …	0	0	0	0	severe	[' - No evidence of acute T-cell-mediated rejection', ' - No evidence of acute antibody-mediated rejection', ' - No evidence of polyomavirus infection']	[' - Severe interstitial fibrosis and tubular atrophy']	, MICROSCOPIC DESCRIPTION \n Light Microscopy (LM): The following LM findings are based on hematoxylin and eosin (H&E), periodic acid-Schiff (PAS), and Masson trichrome-stained sections. The material submitted for LM contains two cores of renal cortical tissue. More than 17 glomeruli are present for examination, of which at least 12 are globally sclerotic and one shows segmentally accentuated scl…	, MICROSCOPIC DESCRIPTION \n Light Microscopy (LM): The following LM findings are based on hematoxylin and eosin (H&E), periodic acid-Schiff (PAS), and Masson trichrome-stained sections. The material submitted for LM contains two cores of renal cortical tissue. More than 17 glomeruli are present for examination, of which at least 12 are globally sclerotic and one shows segmentally accentuated scl…	, MICROSCOPIC DESCRIPTION \n Light Microscopy (LM): The following LM findings are based on hematoxylin and eosin (H&E), periodic acid-Schiff (PAS), and Masson trichrome-stained sections. The material submitted for LM contains two cores of renal cortical tissue. More than 17 glomeruli are present for examination, of which at least 12 are globally sclerotic and one shows segmentally accentuated scl…	, MICROSCOPIC DESCRIPTION \n Light Microscopy (LM): The following LM findings are based on hematoxylin and eosin (H&E), periodic acid-Schiff (PAS), and Masson trichrome-stained sections. The material submitted for LM contains two cores of renal cortical tissue. More than 17 glomeruli are present for examination, of which at least 12 are globally sclerotic and one shows segmentally accentuated scl…	(683, 689)	(0, 0)	(1352, 1360)	(0, 0)	(0, 0)	0	0
70	21SP-18897	Male	48	FINAL DIAGNOSIS \n TRANSPLANT KIDNEY, TIME-ZERO BIOPSY: - Mild acute tubular injury/necrosis. - Focal mild hyaline arteriolosclerosis. - No significant glomerulosclerosis, interstitial fibrosis, or tubular atrophy., MICROSCOPIC DESCRIPTION \n Light Microscopy (LM): The following LM findings are based on hematoxylin and eosin (H&E), periodic acid-Schiff (PAS), and Masson trichrome-stained sections…	0	0	0	0	nosig	[]	[' - No significant glomerulosclerosis, interstitial fibrosis, or tubular atrophy']	, MICROSCOPIC DESCRIPTION \n Light Microscopy (LM): The following LM findings are based on hematoxylin and eosin (H&E), periodic acid-Schiff (PAS), and Masson trichrome-stained sections. The material submitted for LM contains a single core of renal cortical tissue. More than 23 glomeruli are present for examination, of which 2 are globally sclerotic. The non-sclerotic glomeruli contain open capil…	, MICROSCOPIC DESCRIPTION \n Light Microscopy (LM): The following LM findings are based on hematoxylin and eosin (H&E), periodic acid-Schiff (PAS), and Masson trichrome-stained sections. The material submitted for LM contains a single core of renal cortical tissue. More than 23 glomeruli are present for examination, of which 2 are globally sclerotic. The non-sclerotic glomeruli contain open capil…	, MICROSCOPIC DESCRIPTION \n Light Microscopy (LM): The following LM findings are based on hematoxylin and eosin (H&E), periodic acid-Schiff (PAS), and Masson trichrome-stained sections. The material submitted for LM contains a single core of renal cortical tissue. More than 23 glomeruli are present for examination, of which 2 are globally sclerotic. The non-sclerotic glomeruli contain open capil…	, MICROSCOPIC DESCRIPTION \n Light Microscopy (LM): The following LM findings are based on hematoxylin and eosin (H&E), periodic acid-Schiff (PAS), and Masson trichrome-stained sections. The material submitted for LM contains a single core of renal cortical tissue. More than 23 glomeruli are present for examination, of which 2 are globally sclerotic. The non-sclerotic glomeruli contain open capil…	(634, 648)	(0, 0)	(0, 0)	(0, 0)	(0, 0)	0	0
71	21SP-18869	Male	26	FINAL DIAGNOSIS \n TRANSPLANT KIDNEY, SURVEILLANCE BIOPSY (3 MONTHS POST-TRANSPLANTATION): - Pachy acute tubular injury with mild interstitial inflammation; see comment. - No significant interstitial fibrosis or tubular atrophy. - Insufficient evidence for acute T-cell-mediated rejection. - No evidence of acute antibody-mediated rejection. - No evidence of polyomavirus infection. Comment: The bio…	0	0	0	0	nosig	[' - Insufficient evidence for acute T-cell-mediated rejection', ' - No evidence of acute antibody-mediated rejection', ' - No evidence of polyomavirus infection']	[' - No significant interstitial fibrosis or tubular atrophy']	, MICROSCOPIC DESCRIPTION \n Light Microscopy (LM): The following LM findings are based on hematoxylin and eosin (H&E), periodic acid-Schiff (PAS), and Masson trichrome-stained sections. The material submitted for LM contains a single core of renal cortical tissue. More than 14 glomeruli are present for examination, of which none are globally sclerotic. The glomeruli contain open capillary loops …	, MICROSCOPIC DESCRIPTION \n Light Microscopy (LM): The following LM findings are based on hematoxylin and eosin (H&E), periodic acid-Schiff (PAS), and Masson trichrome-stained sections. The material submitted for LM contains a single core of renal cortical tissue. More than 14 glomeruli are present for examination, of which none are globally sclerotic. The glomeruli contain open capillary loops …	, MICROSCOPIC DESCRIPTION \n Light Microscopy (LM): The following LM findings are based on hematoxylin and eosin (H&E), periodic acid-Schiff (PAS), and Masson trichrome-stained sections. The material submitted for LM contains a single core of renal cortical tissue. More than 14 glomeruli are present for examination, of which none are globally sclerotic. The glomeruli contain open capillary loops …	, MICROSCOPIC DESCRIPTION \n Light Microscopy (LM): The following LM findings are based on hematoxylin and eosin (H&E), periodic acid-Schiff (PAS), and Masson trichrome-stained sections. The material submitted for LM contains a single core of renal cortical tissue. More than 14 glomeruli are present for examination, of which none are globally sclerotic. The glomeruli contain open capillary loops …	(0, 0)	(0, 0)	(1149, 1157)	(0, 0)	(0, 0)	0	0
72	21SP-18868	Male	62	FINAL DIAGNOSIS \n TRANSPLANT KIDNEY, BIOPSY (1 YEAR POST-TRANSPLANTATION): - Polyomavirus nephropathy, class 1; see comment. - Patchy mild acute tubular injury with rare isometric vacuolization; see comment. - Moderate hyaline arteriolosclerosis and mild arteriosclerosis. - Minimal interstitial fibrosis and tubular atrophy (<5%). - Insufficient evidence for acute T-cell-mediated rejection. - No …	0	0	0	0	minimal	[' - Insufficient evidence for acute T-cell-mediated rejection', ' - No evidence of acute antibody-mediated rejection']	[' - Minimal interstitial fibrosis and tubular atrophy (<5%)', ' These findings along with minimal interstitial fibrosis and tubular atrophy would be classified as PVN class 1 under the Banff recommendations']	, MICROSCOPIC DESCRIPTION \n Light Microscopy (LM): The following LM findings are based on hematoxylin and eosin (H&E), periodic acid-Schiff (PAS), and Masson trichrome-stained sections. The material submitted for LM contains two cores of renal cortical tissue. More than 24 glomeruli are present for examination, of which 4 are globally sclerotic. The non-sclerotic glomeruli contain open capillary…	, MICROSCOPIC DESCRIPTION \n Light Microscopy (LM): The following LM findings are based on hematoxylin and eosin (H&E), periodic acid-Schiff (PAS), and Masson trichrome-stained sections. The material submitted for LM contains two cores of renal cortical tissue. More than 24 glomeruli are present for examination, of which 4 are globally sclerotic. The non-sclerotic glomeruli contain open capillary…	, MICROSCOPIC DESCRIPTION \n Light Microscopy (LM): The following LM findings are based on hematoxylin and eosin (H&E), periodic acid-Schiff (PAS), and Masson trichrome-stained sections. The material submitted for LM contains two cores of renal cortical tissue. More than 24 glomeruli are present for examination, of which 4 are globally sclerotic. The non-sclerotic glomeruli contain open capillary…	, MICROSCOPIC DESCRIPTION \n Light Microscopy (LM): The following LM findings are based on hematoxylin and eosin (H&E), periodic acid-Schiff (PAS), and Masson trichrome-stained sections. The material submitted for LM contains two cores of renal cortical tissue. More than 24 glomeruli are present for examination, of which 4 are globally sclerotic. The non-sclerotic glomeruli contain open capillary…	(636, 643)	(0, 0)	(0, 0)	(0, 0)	(0, 0)	0	0
73	21SP-18855	Female	50	FINAL DIAGNOSIS \n TRANSPLANT KIDNEY, TIME-ZERO BIOPSY: - Mild acute tubular injury/necrosis. - Focal mild arteriosclerosis. - No significant glomerulosclerosis, interstitial fibrosis, or tubular atrophy., MICROSCOPIC DESCRIPTION \n Light Microscopy (LM): The following LM findings are based on hematoxylin and eosin (H&E), periodic acid-Schiff (PAS), and Masson trichrome-stained sections. The mate…	0	0	0	0	nosig	[]	[' - No significant glomerulosclerosis, interstitial fibrosis, or tubular atrophy']	, MICROSCOPIC DESCRIPTION \n Light Microscopy (LM): The following LM findings are based on hematoxylin and eosin (H&E), periodic acid-Schiff (PAS), and Masson trichrome-stained sections. The material submitted for LM contains a single core of renal cortical tissue. More than 26 glomeruli are present for examination, of which none are globally sclerotic. The glomeruli contain open capillary loops …	, MICROSCOPIC DESCRIPTION \n Light Microscopy (LM): The following LM findings are based on hematoxylin and eosin (H&E), periodic acid-Schiff (PAS), and Masson trichrome-stained sections. The material submitted for LM contains a single core of renal cortical tissue. More than 26 glomeruli are present for examination, of which none are globally sclerotic. The glomeruli contain open capillary loops …	, MICROSCOPIC DESCRIPTION \n Light Microscopy (LM): The following LM findings are based on hematoxylin and eosin (H&E), periodic acid-Schiff (PAS), and Masson trichrome-stained sections. The material submitted for LM contains a single core of renal cortical tissue. More than 26 glomeruli are present for examination, of which none are globally sclerotic. The glomeruli contain open capillary loops …	, MICROSCOPIC DESCRIPTION \n Light Microscopy (LM): The following LM findings are based on hematoxylin and eosin (H&E), periodic acid-Schiff (PAS), and Masson trichrome-stained sections. The material submitted for LM contains a single core of renal cortical tissue. More than 26 glomeruli are present for examination, of which none are globally sclerotic. The glomeruli contain open capillary loops …	(637, 651)	(0, 0)	(0, 0)	(0, 0)	(0, 0)	0	0
74	21SP-18658	Male	52	FINAL DIAGNOSIS \n TRANSPLANT KIDNEY, TIME-ZERO BIOPSY: - Mild acute tubular injury/necrosis. - Minimal glomerulosclerosis, interstitial fibrosis, and tubular atrophy (<5%). - No significant chronic vascular disease., MICROSCOPIC DESCRIPTION \n Light Microscopy (LM): The following LM findings are based on hematoxylin and eosin (H&E), periodic acid-Schiff (PAS), and Masson trichrome-stained sectio…	0	0	0	0	minimal	[]	[' - Minimal glomerulosclerosis, interstitial fibrosis, and tubular atrophy (<5%)']	, MICROSCOPIC DESCRIPTION \n Light Microscopy (LM): The following LM findings are based on hematoxylin and eosin (H&E), periodic acid-Schiff (PAS), and Masson trichrome-stained sections. The material submitted for LM contains two small wedges of renal cortical tissue. More than 30 glomeruli are present for examination, of which one is globally sclerotic. The non-sclerotic glomeruli contain open c…	, MICROSCOPIC DESCRIPTION \n Light Microscopy (LM): The following LM findings are based on hematoxylin and eosin (H&E), periodic acid-Schiff (PAS), and Masson trichrome-stained sections. The material submitted for LM contains two small wedges of renal cortical tissue. More than 30 glomeruli are present for examination, of which one is globally sclerotic. The non-sclerotic glomeruli contain open c…	, MICROSCOPIC DESCRIPTION \n Light Microscopy (LM): The following LM findings are based on hematoxylin and eosin (H&E), periodic acid-Schiff (PAS), and Masson trichrome-stained sections. The material submitted for LM contains two small wedges of renal cortical tissue. More than 30 glomeruli are present for examination, of which one is globally sclerotic. The non-sclerotic glomeruli contain open c…	, MICROSCOPIC DESCRIPTION \n Light Microscopy (LM): The following LM findings are based on hematoxylin and eosin (H&E), periodic acid-Schiff (PAS), and Masson trichrome-stained sections. The material submitted for LM contains two small wedges of renal cortical tissue. More than 30 glomeruli are present for examination, of which one is globally sclerotic. The non-sclerotic glomeruli contain open c…	(643, 650)	(0, 0)	(0, 0)	(0, 0)	(0, 0)	0	0
75	21SP-18640	Female	36	FINAL DIAGNOSIS \n TRANSPLANT KIDNEY, SURVEILLANCE BIOPSY (3 MONTHS POST-TRANSPLANTATION): - Borderline changes; see comment. - Scattered calcifications; see comment. - Minimal interstitial fibrosis and tubular atrophy (<5%). - Focal mild arterioslerosis. - Insufficient evidence for acute antibody-mediated rejection. - No evidence of polyomavirus infection. Comment: The biopsy shows moderate inte…	0	0	0	0	minimal	[' - Insufficient evidence for acute antibody-mediated rejection', ' - No evidence of polyomavirus infection', ' Such findings are below the threshold of acute T-cell-mediated rejection and can be categorized as borderline changes under the current Banff classification system']	[' - Minimal interstitial fibrosis and tubular atrophy (<5%)']	, MICROSCOPIC DESCRIPTION \n Light Microscopy (LM): The following LM findings are based on hematoxylin and eosin (H&E), periodic acid-Schiff (PAS), and Masson trichrome-stained sections. The material submitted for LM contains a single core of renal cortical tissue. More than 13 glomeruli are present for examination, of which none are globally sclerotic. The glomeruli contain open capillary loops …	, MICROSCOPIC DESCRIPTION \n Light Microscopy (LM): The following LM findings are based on hematoxylin and eosin (H&E), periodic acid-Schiff (PAS), and Masson trichrome-stained sections. The material submitted for LM contains a single core of renal cortical tissue. More than 13 glomeruli are present for examination, of which none are globally sclerotic. The glomeruli contain open capillary loops …	, MICROSCOPIC DESCRIPTION \n Light Microscopy (LM): The following LM findings are based on hematoxylin and eosin (H&E), periodic acid-Schiff (PAS), and Masson trichrome-stained sections. The material submitted for LM contains a single core of renal cortical tissue. More than 13 glomeruli are present for examination, of which none are globally sclerotic. The glomeruli contain open capillary loops …	, MICROSCOPIC DESCRIPTION \n Light Microscopy (LM): The following LM findings are based on hematoxylin and eosin (H&E), periodic acid-Schiff (PAS), and Masson trichrome-stained sections. The material submitted for LM contains a single core of renal cortical tissue. More than 13 glomeruli are present for examination, of which none are globally sclerotic. The glomeruli contain open capillary loops …	(623, 630)	(0, 0)	(1200, 1208)	(0, 0)	(0, 0)	0	0
76	21SP-18639	Male	54	FINAL DIAGNOSIS \n TRANSPLANT KIDNEY, SURVEILLANCE BIOPSY (3 MONTHS POST-TRANSPLANTATION): - Patchy acute tubular injury. - Glomerular hypertrophy; see comment. - Rare mild nonspecific tubulitis. - Minimal interstitial fibrosis and tubular atrophy (<5%). - No evidence of acute T-cell-mediated rejection. - No evidence of acute antibody-mediated rejection. - No evidence of polyomavirus infection. C…	0	0	0	0	minimal	[' - No evidence of acute T-cell-mediated rejection', ' - No evidence of acute antibody-mediated rejection', ' - No evidence of polyomavirus infection']	[' - Minimal interstitial fibrosis and tubular atrophy (<5%)']	, MICROSCOPIC DESCRIPTION \n Light Microscopy (LM): The following LM findings are based on hematoxylin and eosin (H&E), periodic acid-Schiff (PAS), and Masson trichrome-stained sections. The material submitted for LM contains two cores of renal cortical tissue. More than 10 glomeruli are present for examination, of which 2 are globally sclerotic. Some of the non-sclerotic glomeruli are enlarged. …	, MICROSCOPIC DESCRIPTION \n Light Microscopy (LM): The following LM findings are based on hematoxylin and eosin (H&E), periodic acid-Schiff (PAS), and Masson trichrome-stained sections. The material submitted for LM contains two cores of renal cortical tissue. More than 10 glomeruli are present for examination, of which 2 are globally sclerotic. Some of the non-sclerotic glomeruli are enlarged. …	, MICROSCOPIC DESCRIPTION \n Light Microscopy (LM): The following LM findings are based on hematoxylin and eosin (H&E), periodic acid-Schiff (PAS), and Masson trichrome-stained sections. The material submitted for LM contains two cores of renal cortical tissue. More than 10 glomeruli are present for examination, of which 2 are globally sclerotic. Some of the non-sclerotic glomeruli are enlarged. …	, MICROSCOPIC DESCRIPTION \n Light Microscopy (LM): The following LM findings are based on hematoxylin and eosin (H&E), periodic acid-Schiff (PAS), and Masson trichrome-stained sections. The material submitted for LM contains two cores of renal cortical tissue. More than 10 glomeruli are present for examination, of which 2 are globally sclerotic. Some of the non-sclerotic glomeruli are enlarged. …	(645, 652)	(0, 0)	(1139, 1147)	(0, 0)	(0, 0)	0	0
77	21SP-18638	Female	55	FINAL DIAGNOSIS \n TRANSPLANT KIDNEY, SURVEILLANCE BIOPSY (14 MONTHS POST-TRANSPLANTATION): - Patchy mild acute tubular injury with rare isometric vacuolization; see comment. - Minimal interstitial fibrosis and tubular atrophy (<5%). - No evidence of acute T-cell-mediated rejection. - No evidence of acute antibody-mediated rejection. - No evidence of polyomavirus infection. Comment: Isometric vac…	0	0	0	0	minimal	[' - No evidence of acute T-cell-mediated rejection', ' - No evidence of acute antibody-mediated rejection', ' - No evidence of polyomavirus infection']	[' - Minimal interstitial fibrosis and tubular atrophy (<5%)']	, MICROSCOPIC DESCRIPTION \n Light Microscopy (LM): The following LM findings are based on hematoxylin and eosin (H&E), periodic acid-Schiff (PAS), and Masson trichrome-stained sections. The material submitted for LM contains two cores of renal cortical tissue. More than 38 glomeruli are present for examination, of which 2 are globally sclerotic. The non-sclerotic glomeruli contain open capillary…	, MICROSCOPIC DESCRIPTION \n Light Microscopy (LM): The following LM findings are based on hematoxylin and eosin (H&E), periodic acid-Schiff (PAS), and Masson trichrome-stained sections. The material submitted for LM contains two cores of renal cortical tissue. More than 38 glomeruli are present for examination, of which 2 are globally sclerotic. The non-sclerotic glomeruli contain open capillary…	, MICROSCOPIC DESCRIPTION \n Light Microscopy (LM): The following LM findings are based on hematoxylin and eosin (H&E), periodic acid-Schiff (PAS), and Masson trichrome-stained sections. The material submitted for LM contains two cores of renal cortical tissue. More than 38 glomeruli are present for examination, of which 2 are globally sclerotic. The non-sclerotic glomeruli contain open capillary…	, MICROSCOPIC DESCRIPTION \n Light Microscopy (LM): The following LM findings are based on hematoxylin and eosin (H&E), periodic acid-Schiff (PAS), and Masson trichrome-stained sections. The material submitted for LM contains two cores of renal cortical tissue. More than 38 glomeruli are present for examination, of which 2 are globally sclerotic. The non-sclerotic glomeruli contain open capillary…	(680, 687)	(0, 0)	(1113, 1121)	(0, 0)	(0, 0)	0	0
78	21SP-18529	Female	29	FINAL DIAGNOSIS \n TRANSPLANT KIDNEY, TIME-ZERO BIOPSY: - Acute tubular injury/necrosis. - No significant glomerulosclerosis, interstitial fibrosis, tubular atrophy, or chronic vascular disease., MICROSCOPIC DESCRIPTION \n Light Microscopy (LM): The following LM findings are based on hematoxylin and eosin (H&E), periodic acid-Schiff (PAS), and Masson trichrome-stained sections. The material submi…	0	0	0	0	nosig	[]	[' - No significant glomerulosclerosis, interstitial fibrosis, tubular atrophy, or chronic vascular disease']	, MICROSCOPIC DESCRIPTION \n Light Microscopy (LM): The following LM findings are based on hematoxylin and eosin (H&E), periodic acid-Schiff (PAS), and Masson trichrome-stained sections. The material submitted for LM contains two cores of renal cortical tissue. More than 30 glomeruli are present for examination, of which one is globally sclerotic. The non-sclerotic glomeruli show mild neutrophili…	, MICROSCOPIC DESCRIPTION \n Light Microscopy (LM): The following LM findings are based on hematoxylin and eosin (H&E), periodic acid-Schiff (PAS), and Masson trichrome-stained sections. The material submitted for LM contains two cores of renal cortical tissue. More than 30 glomeruli are present for examination, of which one is globally sclerotic. The non-sclerotic glomeruli show mild neutrophili…	, MICROSCOPIC DESCRIPTION \n Light Microscopy (LM): The following LM findings are based on hematoxylin and eosin (H&E), periodic acid-Schiff (PAS), and Masson trichrome-stained sections. The material submitted for LM contains two cores of renal cortical tissue. More than 30 glomeruli are present for examination, of which one is globally sclerotic. The non-sclerotic glomeruli show mild neutrophili…	, MICROSCOPIC DESCRIPTION \n Light Microscopy (LM): The following LM findings are based on hematoxylin and eosin (H&E), periodic acid-Schiff (PAS), and Masson trichrome-stained sections. The material submitted for LM contains two cores of renal cortical tissue. More than 30 glomeruli are present for examination, of which one is globally sclerotic. The non-sclerotic glomeruli show mild neutrophili…	(581, 588)	(0, 0)	(0, 0)	(0, 0)	(0, 0)	0	0
79	21SP-18465	Male	41	FINAL DIAGNOSIS \n TRANSPLANT KIDNEY, BIOPSY (14 YEARS POST-TRANSPLANTATION): - Recurrent IgA nephropathy; see comment. - Focal moderate arteriosclerosis and hyaline arteriolosclerosis. - Mild interstitial fibrosis and tubular atrophy (~10%). - No evidence of acute T-cell-mediated rejection. - No evidence of acute antibody-mediated rejection. - No evidence of polyomavirus infection. Comment: The …	0	0	0	0	mild	[' - No evidence of acute T-cell-mediated rejection', ' - No evidence of acute antibody-mediated rejection', ' - No evidence of polyomavirus infection']	[' - Mild interstitial fibrosis and tubular atrophy (~10%)']	, MICROSCOPIC DESCRIPTION \n Light Microscopy (LM): The following LM findings are based on hematoxylin and eosin (H&E), periodic acid-Schiff (PAS), and Masson trichrome-stained sections. The material submitted for LM contains two cores of renal cortical tissue. More than 18 glomeruli are present for examination, of which one is globally sclerotic. The non-sclerotic glomeruli contain open capillar…	, MICROSCOPIC DESCRIPTION \n Light Microscopy (LM): The following LM findings are based on hematoxylin and eosin (H&E), periodic acid-Schiff (PAS), and Masson trichrome-stained sections. The material submitted for LM contains two cores of renal cortical tissue. More than 18 glomeruli are present for examination, of which one is globally sclerotic. The non-sclerotic glomeruli contain open capillar…	, MICROSCOPIC DESCRIPTION \n Light Microscopy (LM): The following LM findings are based on hematoxylin and eosin (H&E), periodic acid-Schiff (PAS), and Masson trichrome-stained sections. The material submitted for LM contains two cores of renal cortical tissue. More than 18 glomeruli are present for examination, of which one is globally sclerotic. The non-sclerotic glomeruli contain open capillar…	, MICROSCOPIC DESCRIPTION \n Light Microscopy (LM): The following LM findings are based on hematoxylin and eosin (H&E), periodic acid-Schiff (PAS), and Masson trichrome-stained sections. The material submitted for LM contains two cores of renal cortical tissue. More than 18 glomeruli are present for examination, of which one is globally sclerotic. The non-sclerotic glomeruli contain open capillar…	(631, 635)	(0, 0)	(1105, 1113)	(0, 0)	(0, 0)	0	0
80	21SP-18365	Male	74	FINAL DIAGNOSIS \n TRANSPLANT KIDNEY, TIME-ZERO BIOPSY: - Mild acute tubular injury/necrosis. - Focal mild hyaline arteriosclerosis. - No significant glomerulosclerosis, interstitial fibrosis, or tubular atrophy., MICROSCOPIC DESCRIPTION \n Light Microscopy (LM): The following LM findings are based on hematoxylin and eosin (H&E), periodic acid-Schiff (PAS), and Masson trichrome-stained sections. …	0	0	0	0	nosig	[]	[' - No significant glomerulosclerosis, interstitial fibrosis, or tubular atrophy']	, MICROSCOPIC DESCRIPTION \n Light Microscopy (LM): The following LM findings are based on hematoxylin and eosin (H&E), periodic acid-Schiff (PAS), and Masson trichrome-stained sections. The material submitted for LM contains a single core of renal cortical tissue. More than 26 glomeruli are present for examination, of which one is globally sclerotic. The non-sclerotic glomeruli contain open capi…	, MICROSCOPIC DESCRIPTION \n Light Microscopy (LM): The following LM findings are based on hematoxylin and eosin (H&E), periodic acid-Schiff (PAS), and Masson trichrome-stained sections. The material submitted for LM contains a single core of renal cortical tissue. More than 26 glomeruli are present for examination, of which one is globally sclerotic. The non-sclerotic glomeruli contain open capi…	, MICROSCOPIC DESCRIPTION \n Light Microscopy (LM): The following LM findings are based on hematoxylin and eosin (H&E), periodic acid-Schiff (PAS), and Masson trichrome-stained sections. The material submitted for LM contains a single core of renal cortical tissue. More than 26 glomeruli are present for examination, of which one is globally sclerotic. The non-sclerotic glomeruli contain open capi…	, MICROSCOPIC DESCRIPTION \n Light Microscopy (LM): The following LM findings are based on hematoxylin and eosin (H&E), periodic acid-Schiff (PAS), and Masson trichrome-stained sections. The material submitted for LM contains a single core of renal cortical tissue. More than 26 glomeruli are present for examination, of which one is globally sclerotic. The non-sclerotic glomeruli contain open capi…	(644, 658)	(0, 0)	(0, 0)	(0, 0)	(0, 0)	0	0
81	21SP-18364	Male	60	FINAL DIAGNOSIS \n TRANSPLANT KIDNEY, SURVEILLANCE BIOPSY (3 MONTHS POST-TRANSPLANTATION): - Moderate hyaline arteriolosclerosis and focal mild arteriosclerosis. - Rare mild nonspecific tubulitis; insufficient evidence for acute T-cell-mediated rejection. - Mild interstitial fibrosis and tubular atrophy (~5%). - No evidence of acute antibody-mediated rejection. - No evidence of polyomavirus infec…	0	0	0	0	mild	[' - Rare mild nonspecific tubulitis; insufficient evidence for acute T-cell-mediated rejection', ' - No evidence of acute antibody-mediated rejection', ' - No evidence of polyomavirus infection']	[' - Mild interstitial fibrosis and tubular atrophy (~5%)']	, MICROSCOPIC DESCRIPTION \n Light Microscopy (LM): The following LM findings are based on hematoxylin and eosin (H&E), periodic acid-Schiff (PAS), and Masson trichrome-stained sections. The material submitted for LM contains two cores of renal cortical tissue. More than 25 glomeruli are present for examination, of which 3 are globally sclerotic. The non-sclerotic glomeruli contain open capillary…	, MICROSCOPIC DESCRIPTION \n Light Microscopy (LM): The following LM findings are based on hematoxylin and eosin (H&E), periodic acid-Schiff (PAS), and Masson trichrome-stained sections. The material submitted for LM contains two cores of renal cortical tissue. More than 25 glomeruli are present for examination, of which 3 are globally sclerotic. The non-sclerotic glomeruli contain open capillary…	, MICROSCOPIC DESCRIPTION \n Light Microscopy (LM): The following LM findings are based on hematoxylin and eosin (H&E), periodic acid-Schiff (PAS), and Masson trichrome-stained sections. The material submitted for LM contains two cores of renal cortical tissue. More than 25 glomeruli are present for examination, of which 3 are globally sclerotic. The non-sclerotic glomeruli contain open capillary…	, MICROSCOPIC DESCRIPTION \n Light Microscopy (LM): The following LM findings are based on hematoxylin and eosin (H&E), periodic acid-Schiff (PAS), and Masson trichrome-stained sections. The material submitted for LM contains two cores of renal cortical tissue. More than 25 glomeruli are present for examination, of which 3 are globally sclerotic. The non-sclerotic glomeruli contain open capillary…	(636, 640)	(0, 0)	(1175, 1183)	(0, 0)	(0, 0)	0	0
82	21SP-18363	Female	72	FINAL DIAGNOSIS \n TRANSPLANT KIDNEY, SURVEILLANCE BIOPSY (3 MONTHS POST-TRANSPLANTATION): - Moderate hyaline arteriolosclerosis and focal mild arteriosclerosis. - Mild interstitial fibrosis and tubular atrophy (~15%). - Global glomerulosclerosis (~15%). - Patchy mild acute tubular injury. - No evidence of acute T-cell-mediated rejection. - No evidence of acute antibody-mediated rejection. - No e…	0	0	0	0	mild	[' - No evidence of acute T-cell-mediated rejection', ' - No evidence of acute antibody-mediated rejection', ' - No evidence of polyomavirus infection']	[' - Mild interstitial fibrosis and tubular atrophy (~15%)']	, MICROSCOPIC DESCRIPTION \n Light Microscopy (LM): The following LM findings are based on hematoxylin and eosin (H&E), periodic acid-Schiff (PAS), and Masson trichrome-stained sections. The material submitted for LM contains two cores of renal cortical tissue. More than 37 glomeruli are present for examination, of which 5 are globally sclerotic. The non-sclerotic glomeruli contain open capillary…	, MICROSCOPIC DESCRIPTION \n Light Microscopy (LM): The following LM findings are based on hematoxylin and eosin (H&E), periodic acid-Schiff (PAS), and Masson trichrome-stained sections. The material submitted for LM contains two cores of renal cortical tissue. More than 37 glomeruli are present for examination, of which 5 are globally sclerotic. The non-sclerotic glomeruli contain open capillary…	, MICROSCOPIC DESCRIPTION \n Light Microscopy (LM): The following LM findings are based on hematoxylin and eosin (H&E), periodic acid-Schiff (PAS), and Masson trichrome-stained sections. The material submitted for LM contains two cores of renal cortical tissue. More than 37 glomeruli are present for examination, of which 5 are globally sclerotic. The non-sclerotic glomeruli contain open capillary…	, MICROSCOPIC DESCRIPTION \n Light Microscopy (LM): The following LM findings are based on hematoxylin and eosin (H&E), periodic acid-Schiff (PAS), and Masson trichrome-stained sections. The material submitted for LM contains two cores of renal cortical tissue. More than 37 glomeruli are present for examination, of which 5 are globally sclerotic. The non-sclerotic glomeruli contain open capillary…	(630, 634)	(0, 0)	(1170, 1178)	(0, 0)	(0, 0)	0	0
83	21SP-18362	Female	32	FINAL DIAGNOSIS \n TRANSPLANT KIDNEY, SURVEILLANCE BIOPSY (13 MONTHS POST-TRANSPLANTATION): - Recurrent IgA nephropathy; see comment. - No significant interstitial fibrosis or tubular atrophy. - No evidence of acute T-cell-mediated rejection. - No evidence of acute antibody-mediated rejection. - No evidence of polyomavirus infection. Comment: The biopsy is relatively unremarkable on light microsc…	0	0	0	0	nosig	[' - No evidence of acute T-cell-mediated rejection', ' - No evidence of acute antibody-mediated rejection', ' - No evidence of polyomavirus infection']	[' - No significant interstitial fibrosis or tubular atrophy']	, MICROSCOPIC DESCRIPTION \n Light Microscopy (LM): The following LM findings are based on hematoxylin and eosin (H&E), periodic acid-Schiff (PAS), and Masson trichrome-stained sections. The material submitted for LM contains two cores of renal cortical tissue. More than 26 glomeruli are present for examination, of which one is globally sclerotic. The non-sclerotic glomeruli contain open capillar…	, MICROSCOPIC DESCRIPTION \n Light Microscopy (LM): The following LM findings are based on hematoxylin and eosin (H&E), periodic acid-Schiff (PAS), and Masson trichrome-stained sections. The material submitted for LM contains two cores of renal cortical tissue. More than 26 glomeruli are present for examination, of which one is globally sclerotic. The non-sclerotic glomeruli contain open capillar…	, MICROSCOPIC DESCRIPTION \n Light Microscopy (LM): The following LM findings are based on hematoxylin and eosin (H&E), periodic acid-Schiff (PAS), and Masson trichrome-stained sections. The material submitted for LM contains two cores of renal cortical tissue. More than 26 glomeruli are present for examination, of which one is globally sclerotic. The non-sclerotic glomeruli contain open capillar…	, MICROSCOPIC DESCRIPTION \n Light Microscopy (LM): The following LM findings are based on hematoxylin and eosin (H&E), periodic acid-Schiff (PAS), and Masson trichrome-stained sections. The material submitted for LM contains two cores of renal cortical tissue. More than 26 glomeruli are present for examination, of which one is globally sclerotic. The non-sclerotic glomeruli contain open capillar…	(691, 705)	(0, 0)	(1129, 1137)	(0, 0)	(0, 0)	0	0
84	21SP-18156	Female	73	FINAL DIAGNOSIS \n TRANSPLANT KIDNEY, BIOPSY (FOURTEEN MONTHS POST-TRANSPLANTATION): Acute tubulointerstitial nephritis with scattered neutrophils; see comment. Moderate glomerulitis with negative C4d; see comment. Moderate arteriosclerosis and hyaline arteriolosclerosis. Mild interstitial fibrosis and tubular atrophy (~5%). No evidence of polyomavirus infection. Comment: the biopsy shows mild in…	0	0	0	0	mild	[' No evidence of polyomavirus infection', ' These findings are suspicious for an acute tubulointerstitial nephritis (ATIN) related to infection']	[' Mild interstitial fibrosis and tubular atrophy (~5%)']	, MICROSCOPIC DESCRIPTION \n Light Microscopy (LM): The following LM findings are based on hematoxylin and eosin (H&E), periodic acid-Schiff (PAS), and Masson trichrome-stained sections. The specimen submitted for light microscopic evaluation consists of cortical tissue with at least 37 glomeruli, 2 of which are globally sclerosed. No segmentally sclerosed glomeruli are seen. The non-sclerotic gl…	, MICROSCOPIC DESCRIPTION \n Light Microscopy (LM): The following LM findings are based on hematoxylin and eosin (H&E), periodic acid-Schiff (PAS), and Masson trichrome-stained sections. The specimen submitted for light microscopic evaluation consists of cortical tissue with at least 37 glomeruli, 2 of which are globally sclerosed. No segmentally sclerosed glomeruli are seen. The non-sclerotic gl…	, MICROSCOPIC DESCRIPTION \n Light Microscopy (LM): The following LM findings are based on hematoxylin and eosin (H&E), periodic acid-Schiff (PAS), and Masson trichrome-stained sections. The specimen submitted for light microscopic evaluation consists of cortical tissue with at least 37 glomeruli, 2 of which are globally sclerosed. No segmentally sclerosed glomeruli are seen. The non-sclerotic gl…	, MICROSCOPIC DESCRIPTION \n Light Microscopy (LM): The following LM findings are based on hematoxylin and eosin (H&E), periodic acid-Schiff (PAS), and Masson trichrome-stained sections. The specimen submitted for light microscopic evaluation consists of cortical tissue with at least 37 glomeruli, 2 of which are globally sclerosed. No segmentally sclerosed glomeruli are seen. The non-sclerotic gl…	(699, 703)	(0, 0)	(1279, 1287)	(0, 0)	(0, 0)	0	0
85	21SP-18154	Female	38	FINAL DIAGNOSIS \n TRANSPLANT KIDNEY, BIOPSY (FOUR YEARS POST-TRANSPLANTATION): Acute tubulointerstitial nephritis with scattered neutrophils; see comment. Single segmentally sclerotic glomerulus; see comment. Focal moderate interstitial fibrosis and tubular atrophy (~25%). Moderate arteriosclerosis and severe hyaline arteriolosclerosis. No evidence of acute antibody-mediated rejection. No eviden…	0	0	0	0	moderate	[' No evidence of acute antibody-mediated rejection', ' No evidence of polyomavirus infection', ' These findings are suspicious for an acute tubulointerstitial nephritis (ATIN) related to infection']	[' Focal moderate interstitial fibrosis and tubular atrophy (~25%)']	, MICROSCOPIC DESCRIPTION \n Light Microscopy (LM): The following LM findings are based on hematoxylin and eosin (H&E), periodic acid-Schiff (PAS), and Masson trichrome-stained sections. The specimen submitted for light microscopic evaluation consists of cortical tissue with at least 12 glomeruli. No globally sclerosed glomeruli are seen. One glomerulus shows segmental sclerosis with intraluminal…	, MICROSCOPIC DESCRIPTION \n Light Microscopy (LM): The following LM findings are based on hematoxylin and eosin (H&E), periodic acid-Schiff (PAS), and Masson trichrome-stained sections. The specimen submitted for light microscopic evaluation consists of cortical tissue with at least 12 glomeruli. No globally sclerosed glomeruli are seen. One glomerulus shows segmental sclerosis with intraluminal…	, MICROSCOPIC DESCRIPTION \n Light Microscopy (LM): The following LM findings are based on hematoxylin and eosin (H&E), periodic acid-Schiff (PAS), and Masson trichrome-stained sections. The specimen submitted for light microscopic evaluation consists of cortical tissue with at least 12 glomeruli. No globally sclerosed glomeruli are seen. One glomerulus shows segmental sclerosis with intraluminal…	, MICROSCOPIC DESCRIPTION \n Light Microscopy (LM): The following LM findings are based on hematoxylin and eosin (H&E), periodic acid-Schiff (PAS), and Masson trichrome-stained sections. The specimen submitted for light microscopic evaluation consists of cortical tissue with at least 12 glomeruli. No globally sclerosed glomeruli are seen. One glomerulus shows segmental sclerosis with intraluminal…	(727, 735)	(0, 0)	(1321, 1329)	(0, 0)	(0, 0)	0	0
86	21SP-17993	Male	64	FINAL DIAGNOSIS \n TRANSPLANT KIDNEY, TIME-ZERO BIOPSY: Renal medulla only; see comment Mild arteriosclerosis. Comment: The biopsy shows renal medulla only. No cortical tissue is identified., MICROSCOPIC DESCRIPTION \n Light Microscopy (LM): The following LM findings are based on hematoxylin and eosin (H&E), periodic acid-Schiff (PAS), and Masson trichrome-stained sections. The specimen submitted…	0	0	0	0	noinfo	[]	[]	, MICROSCOPIC DESCRIPTION \n Light Microscopy (LM): The following LM findings are based on hematoxylin and eosin (H&E), periodic acid-Schiff (PAS), and Masson trichrome-stained sections. The specimen submitted for light microscopic evaluation consists of renal medulla only. No renal cortical tissue is identified. The large arteries show mild intimal thickening. No significant vasculitis is identi…	, MICROSCOPIC DESCRIPTION \n Light Microscopy (LM): The following LM findings are based on hematoxylin and eosin (H&E), periodic acid-Schiff (PAS), and Masson trichrome-stained sections. The specimen submitted for light microscopic evaluation consists of renal medulla only. No renal cortical tissue is identified. The large arteries show mild intimal thickening. No significant vasculitis is identi…	, MICROSCOPIC DESCRIPTION \n Light Microscopy (LM): The following LM findings are based on hematoxylin and eosin (H&E), periodic acid-Schiff (PAS), and Masson trichrome-stained sections. The specimen submitted for light microscopic evaluation consists of renal medulla only. No renal cortical tissue is identified. The large arteries show mild intimal thickening. No significant vasculitis is identi…	, MICROSCOPIC DESCRIPTION \n Light Microscopy (LM): The following LM findings are based on hematoxylin and eosin (H&E), periodic acid-Schiff (PAS), and Masson trichrome-stained sections. The specimen submitted for light microscopic evaluation consists of renal medulla only. No renal cortical tissue is identified. The large arteries show mild intimal thickening. No significant vasculitis is identi…	(0, 0)	(0, 0)	(0, 0)	(0, 0)	(0, 0)	0	0
87	21SP-17880	Female	47	FINAL DIAGNOSIS \n TRANSPLANT KIDNEY, BIOPSY (THREE MONTHS POST-TRANSPLANTATION): Acute tubulointerstitial nephritis with scattered neutrophils; see comment. Mild IgA deposition by immunofluorescence; see comment. Mild interstitial fibrosis and tubular atrophy (~10%). Mild arteriosclerosis and hyaline arteriolosclerosis. No evidence of acute antibody-mediated rejection. No evidence of polyomaviru…	0	0	0	0	mild	[' No evidence of acute antibody-mediated rejection', ' No evidence of polyomavirus infection', ' These findings are suspicious for an acute tubulointerstitial nephritis (ATIN) related to urinary tract infection']	[' Mild interstitial fibrosis and tubular atrophy (~10%)']	, MICROSCOPIC DESCRIPTION \n Light Microscopy (LM): The following LM findings are based on hematoxylin and eosin (H&E), periodic acid-Schiff (PAS), and Masson trichrome-stained sections. The specimen submitted for light microscopic evaluation consists of cortical tissue with at least 36 glomeruli, 4 of which are globally sclerosed. No segmentally sclerosed glomeruli are seen. The glomeruli show o…	, MICROSCOPIC DESCRIPTION \n Light Microscopy (LM): The following LM findings are based on hematoxylin and eosin (H&E), periodic acid-Schiff (PAS), and Masson trichrome-stained sections. The specimen submitted for light microscopic evaluation consists of cortical tissue with at least 36 glomeruli, 4 of which are globally sclerosed. No segmentally sclerosed glomeruli are seen. The glomeruli show o…	, MICROSCOPIC DESCRIPTION \n Light Microscopy (LM): The following LM findings are based on hematoxylin and eosin (H&E), periodic acid-Schiff (PAS), and Masson trichrome-stained sections. The specimen submitted for light microscopic evaluation consists of cortical tissue with at least 36 glomeruli, 4 of which are globally sclerosed. No segmentally sclerosed glomeruli are seen. The glomeruli show o…	, MICROSCOPIC DESCRIPTION \n Light Microscopy (LM): The following LM findings are based on hematoxylin and eosin (H&E), periodic acid-Schiff (PAS), and Masson trichrome-stained sections. The specimen submitted for light microscopic evaluation consists of cortical tissue with at least 36 glomeruli, 4 of which are globally sclerosed. No segmentally sclerosed glomeruli are seen. The glomeruli show o…	(718, 722)	(0, 0)	(1369, 1377)	(0, 0)	(0, 0)	0	0
88	21SP-17878	Male	65	FINAL DIAGNOSIS \n TRANSPLANT KIDNEY, BIOPSY (THREE MONTHS POST-TRANSPLANTATION): Mild interstitial fibrosis and tubular atrophy (~5%). Mild arteriosclerosis. No evidence of acute T-cell mediated or antibody-mediated rejection. No evidence of polyomavirus infection., MICROSCOPIC DESCRIPTION \n Light Microscopy (LM): The following LM findings are based on hematoxylin and eosin (H&E), periodic acid…	0	0	0	0	mild	[' No evidence of acute T-cell mediated or antibody-mediated rejection', ' No evidence of polyomavirus infection']	['\\n TRANSPLANT KIDNEY, BIOPSY (THREE MONTHS POST-TRANSPLANTATION): Mild interstitial fibrosis and tubular atrophy (~5%)']	, MICROSCOPIC DESCRIPTION \n Light Microscopy (LM): The following LM findings are based on hematoxylin and eosin (H&E), periodic acid-Schiff (PAS), and Masson trichrome-stained sections. The specimen submitted for light microscopic evaluation consists of cortical tissue with at least 21 glomeruli, 2 of which are globally sclerosed. No segmentally sclerosed glomeruli are seen. The non-sclerotic gl…	, MICROSCOPIC DESCRIPTION \n Light Microscopy (LM): The following LM findings are based on hematoxylin and eosin (H&E), periodic acid-Schiff (PAS), and Masson trichrome-stained sections. The specimen submitted for light microscopic evaluation consists of cortical tissue with at least 21 glomeruli, 2 of which are globally sclerosed. No segmentally sclerosed glomeruli are seen. The non-sclerotic gl…	, MICROSCOPIC DESCRIPTION \n Light Microscopy (LM): The following LM findings are based on hematoxylin and eosin (H&E), periodic acid-Schiff (PAS), and Masson trichrome-stained sections. The specimen submitted for light microscopic evaluation consists of cortical tissue with at least 21 glomeruli, 2 of which are globally sclerosed. No segmentally sclerosed glomeruli are seen. The non-sclerotic gl…	, MICROSCOPIC DESCRIPTION \n Light Microscopy (LM): The following LM findings are based on hematoxylin and eosin (H&E), periodic acid-Schiff (PAS), and Masson trichrome-stained sections. The specimen submitted for light microscopic evaluation consists of cortical tissue with at least 21 glomeruli, 2 of which are globally sclerosed. No segmentally sclerosed glomeruli are seen. The non-sclerotic gl…	(693, 697)	(0, 0)	(1190, 1198)	(0, 0)	(0, 0)	0	0
89	21SP-17876	Male	38	FINAL DIAGNOSIS \n TRANSPLANT KIDNEY, BIOPSY (ONE YEAR POST-TRANSPLANTATION): Rare mild tubulitis; see comment. Mild interstitial fibrosis and tubular atrophy (~10%). Mild arteriosclerosis and hyaline arteriolosclerosis. No evidence of acute antibody-mediated rejection. No evidence of polyomavirus infection. Comment: The biopsy shows rare tubules with mild tubulitis (t1), and only minimal inflamm…	0	0	0	0	mild	[' No evidence of acute antibody-mediated rejection', ' No evidence of polyomavirus infection', ' These features suggest that the tubulitis is likely nonspecific and not related to a rejection-type process']	[' Mild interstitial fibrosis and tubular atrophy (~10%)']	, MICROSCOPIC DESCRIPTION \n Light Microscopy (LM): The following LM findings are based on hematoxylin and eosin (H&E), periodic acid-Schiff (PAS), and Masson trichrome-stained sections. The specimen submitted for light microscopic evaluation consists of cortical tissue with at least 23 glomeruli. No globally or segmentally sclerosed glomeruli are seen. The glomeruli show open capillary loops wit…	, MICROSCOPIC DESCRIPTION \n Light Microscopy (LM): The following LM findings are based on hematoxylin and eosin (H&E), periodic acid-Schiff (PAS), and Masson trichrome-stained sections. The specimen submitted for light microscopic evaluation consists of cortical tissue with at least 23 glomeruli. No globally or segmentally sclerosed glomeruli are seen. The glomeruli show open capillary loops wit…	, MICROSCOPIC DESCRIPTION \n Light Microscopy (LM): The following LM findings are based on hematoxylin and eosin (H&E), periodic acid-Schiff (PAS), and Masson trichrome-stained sections. The specimen submitted for light microscopic evaluation consists of cortical tissue with at least 23 glomeruli. No globally or segmentally sclerosed glomeruli are seen. The glomeruli show open capillary loops wit…	, MICROSCOPIC DESCRIPTION \n Light Microscopy (LM): The following LM findings are based on hematoxylin and eosin (H&E), periodic acid-Schiff (PAS), and Masson trichrome-stained sections. The specimen submitted for light microscopic evaluation consists of cortical tissue with at least 23 glomeruli. No globally or segmentally sclerosed glomeruli are seen. The glomeruli show open capillary loops wit…	(703, 707)	(0, 0)	(1321, 1329)	(0, 0)	(0, 0)	0	0
90	21SP-17874	Male	51	FINAL DIAGNOSIS \n TRANSPLANT KIDNEY, BIOPSY (ONE YEAR POST-TRANSPLANTATION): One glomerulus with intracapillary foam cells; see comment. Mild interstitial fibrosis and tubular atrophy (~5%). Mild hyaline arteriolosclerosis. No evidence of acute T-cell mediated or antibody-mediated rejection. No evidence of polyomavirus infection. Comment: The biopsy shows one glomerulus with intracapillary foam …	0	0	0	0	mild	[' No evidence of acute T-cell mediated or antibody-mediated rejection', ' No evidence of polyomavirus infection']	[' Mild interstitial fibrosis and tubular atrophy (~5%)']	, MICROSCOPIC DESCRIPTION \n Light Microscopy (LM): The following LM findings are based on hematoxylin and eosin (H&E), periodic acid-Schiff (PAS), and Masson trichrome-stained sections. The specimen submitted for light microscopic evaluation consists of cortical tissue with at least 38 glomeruli. No globally or segmentally sclerosed glomeruli are seen. The glomeruli are either unremarkable or sh…	, MICROSCOPIC DESCRIPTION \n Light Microscopy (LM): The following LM findings are based on hematoxylin and eosin (H&E), periodic acid-Schiff (PAS), and Masson trichrome-stained sections. The specimen submitted for light microscopic evaluation consists of cortical tissue with at least 38 glomeruli. No globally or segmentally sclerosed glomeruli are seen. The glomeruli are either unremarkable or sh…	, MICROSCOPIC DESCRIPTION \n Light Microscopy (LM): The following LM findings are based on hematoxylin and eosin (H&E), periodic acid-Schiff (PAS), and Masson trichrome-stained sections. The specimen submitted for light microscopic evaluation consists of cortical tissue with at least 38 glomeruli. No globally or segmentally sclerosed glomeruli are seen. The glomeruli are either unremarkable or sh…	, MICROSCOPIC DESCRIPTION \n Light Microscopy (LM): The following LM findings are based on hematoxylin and eosin (H&E), periodic acid-Schiff (PAS), and Masson trichrome-stained sections. The specimen submitted for light microscopic evaluation consists of cortical tissue with at least 38 glomeruli. No globally or segmentally sclerosed glomeruli are seen. The glomeruli are either unremarkable or sh…	(714, 718)	(0, 0)	(1289, 1297)	(0, 0)	(0, 0)	0	0
91	21SP-17868	Female	50	FINAL DIAGNOSIS \n TRANSPLANT KIDNEY, BIOPSY (ONE YEAR POST-TRANSPLANTATION): Changes consistent with donor-derived nodular diabetic glomerulosclerosis; see comment. Acute tubular injury. Mild interstitial fibrosis and tubular atrophy (~5%). Mild arteriosclerosis and hyaline arteriolosclerosis. No evidence of acute T-cell-mediated or antibody-mediated rejection. No evidence of polyomavirus infect…	0	0	0	0	mild	[' No evidence of acute T-cell-mediated or antibody-mediated rejection', ' No evidence of polyomavirus infection']	[' Mild interstitial fibrosis and tubular atrophy (~5%)']	Clinical correlation is recom, MICROSCOPIC DESCRIPTION \n Light Microscopy (LM): The following LM findings are based on hematoxylin and eosin (H&E), periodic acid-Schiff (PAS), and Masson trichrome-stained sections. The specimen submitted for light microscopic evaluation consists of cortical tissue with at least 15 glomeruli. No globally or segmentally sclerosed glomeruli are seen. Nearly all of …	Clinical correlation is recom, MICROSCOPIC DESCRIPTION \n Light Microscopy (LM): The following LM findings are based on hematoxylin and eosin (H&E), periodic acid-Schiff (PAS), and Masson trichrome-stained sections. The specimen submitted for light microscopic evaluation consists of cortical tissue with at least 15 glomeruli. No globally or segmentally sclerosed glomeruli are seen. Nearly all of …	Clinical correlation is recom, MICROSCOPIC DESCRIPTION \n Light Microscopy (LM): The following LM findings are based on hematoxylin and eosin (H&E), periodic acid-Schiff (PAS), and Masson trichrome-stained sections. The specimen submitted for light microscopic evaluation consists of cortical tissue with at least 15 glomeruli. No globally or segmentally sclerosed glomeruli are seen. Nearly all of …	Clinical correlation is recom, MICROSCOPIC DESCRIPTION \n Light Microscopy (LM): The following LM findings are based on hematoxylin and eosin (H&E), periodic acid-Schiff (PAS), and Masson trichrome-stained sections. The specimen submitted for light microscopic evaluation consists of cortical tissue with at least 15 glomeruli. No globally or segmentally sclerosed glomeruli are seen. Nearly all of …	(831, 835)	(0, 0)	(1464, 1472)	(0, 0)	(0, 0)	0	0
92	21SP-17778	Male	41	FINAL DIAGNOSIS \n TRANSPLANT KIDNEY, BIOPSY (FIVE YEARS POST-TRANSPLANTATION): Borderline changes; see comment. Focal segmental glomerulosclerosis; see comment. Mesangial widening; see comment. Moderate interstitial fibrosis and tubular atrophy. Mild arteriosclerosis and moderate hyaline arteriolosclerosis. No evidence of acute antibody-mediated rejection. No evidence of polyomavirus infection C…	0	0	0	0	moderate	[' No evidence of acute antibody-mediated rejection', ' No evidence of polyomavirus infection Comment: The biopsy shows mild interstitial inflammation and mild tubulitis (i1/t1)']	[' Moderate interstitial fibrosis and tubular atrophy']	, MICROSCOPIC DESCRIPTION \n Light Microscopy (LM): The following LM findings are based on hematoxylin and eosin (H&E), periodic acid-Schiff (PAS), and Masson trichrome-stained sections. The specimen submitted for light microscopic evaluation consists of cortical tissue with at least 22 glomeruli, 10 of which are globally sclerosed. At least 3 glomeruli are segmentally sclerosed. Some of the non-…	, MICROSCOPIC DESCRIPTION \n Light Microscopy (LM): The following LM findings are based on hematoxylin and eosin (H&E), periodic acid-Schiff (PAS), and Masson trichrome-stained sections. The specimen submitted for light microscopic evaluation consists of cortical tissue with at least 22 glomeruli, 10 of which are globally sclerosed. At least 3 glomeruli are segmentally sclerosed. Some of the non-…	, MICROSCOPIC DESCRIPTION \n Light Microscopy (LM): The following LM findings are based on hematoxylin and eosin (H&E), periodic acid-Schiff (PAS), and Masson trichrome-stained sections. The specimen submitted for light microscopic evaluation consists of cortical tissue with at least 22 glomeruli, 10 of which are globally sclerosed. At least 3 glomeruli are segmentally sclerosed. Some of the non-…	, MICROSCOPIC DESCRIPTION \n Light Microscopy (LM): The following LM findings are based on hematoxylin and eosin (H&E), periodic acid-Schiff (PAS), and Masson trichrome-stained sections. The specimen submitted for light microscopic evaluation consists of cortical tissue with at least 22 glomeruli, 10 of which are globally sclerosed. At least 3 glomeruli are segmentally sclerosed. Some of the non-…	(715, 723)	(0, 0)	(1343, 1351)	(0, 0)	(0, 0)	0	0
93	21SP-17750	Male	54	FINAL DIAGNOSIS \n TRANSPLANT KIDNEY, TIME-ZERO BIOPSY: Limited renal cortical sampling; see comment. Acute tubular injury/necrosis. Mild hyaline arteriolosclerosis. Comment: The specimen submitted for light microscopic evaluation consists of one short core of renal tissue with majority of medulla and only 2 glomeruli are identified. It is unclear if the findings are representative of the entire …	0	0	0	0	noinfo	[]	[]	, MICROSCOPIC DESCRIPTION \n Light Microscopy (LM): The following LM findings are based on hematoxylin and eosin (H&E), periodic acid-Schiff (PAS), and Masson trichrome-stained sections. The specimen submitted for light microscopic evaluation consists of one short core of renal tissue with 70% of medulla and 30% of cortex. Two glomeruli are identified, one of which is globally sclerosed. The othe…	, MICROSCOPIC DESCRIPTION \n Light Microscopy (LM): The following LM findings are based on hematoxylin and eosin (H&E), periodic acid-Schiff (PAS), and Masson trichrome-stained sections. The specimen submitted for light microscopic evaluation consists of one short core of renal tissue with 70% of medulla and 30% of cortex. Two glomeruli are identified, one of which is globally sclerosed. The othe…	, MICROSCOPIC DESCRIPTION \n Light Microscopy (LM): The following LM findings are based on hematoxylin and eosin (H&E), periodic acid-Schiff (PAS), and Masson trichrome-stained sections. The specimen submitted for light microscopic evaluation consists of one short core of renal tissue with 70% of medulla and 30% of cortex. Two glomeruli are identified, one of which is globally sclerosed. The othe…	, MICROSCOPIC DESCRIPTION \n Light Microscopy (LM): The following LM findings are based on hematoxylin and eosin (H&E), periodic acid-Schiff (PAS), and Masson trichrome-stained sections. The specimen submitted for light microscopic evaluation consists of one short core of renal tissue with 70% of medulla and 30% of cortex. Two glomeruli are identified, one of which is globally sclerosed. The othe…	(0, 0)	(0, 0)	(0, 0)	(0, 0)	(0, 0)	0	0
94	21SP-17703	Male	70	FINAL DIAGNOSIS \n TRANSPLANT KIDNEY, SURVEILLANCE BIOPSY (3 MONTHS POST-TRANSPLANTATION): - Patchy acute tubular injury with scattered isometric vacuolization; see comment. - Mild interstitial fibrosis and tubular atrophy (~5%). - No evidence of acute T-cell-mediated rejection. - No evidence of acute antibody-mediated rejection. - No evidence of polyomavirus infection. Comment: Isometric vacuoli…	0	0	0	0	mild	[' - No evidence of acute T-cell-mediated rejection', ' - No evidence of acute antibody-mediated rejection', ' - No evidence of polyomavirus infection']	[' - Mild interstitial fibrosis and tubular atrophy (~5%)']	, MICROSCOPIC DESCRIPTION \n Light Microscopy (LM): The following LM findings are based on hematoxylin and eosin (H&E), periodic acid-Schiff (PAS), and Masson trichrome-stained sections. The material submitted for LM contains two cores of renal cortical tissue. More than 28 glomeruli are present for examination, of which one is globally sclerotic. The glomeruli contain open capillary loops with n…	, MICROSCOPIC DESCRIPTION \n Light Microscopy (LM): The following LM findings are based on hematoxylin and eosin (H&E), periodic acid-Schiff (PAS), and Masson trichrome-stained sections. The material submitted for LM contains two cores of renal cortical tissue. More than 28 glomeruli are present for examination, of which one is globally sclerotic. The glomeruli contain open capillary loops with n…	, MICROSCOPIC DESCRIPTION \n Light Microscopy (LM): The following LM findings are based on hematoxylin and eosin (H&E), periodic acid-Schiff (PAS), and Masson trichrome-stained sections. The material submitted for LM contains two cores of renal cortical tissue. More than 28 glomeruli are present for examination, of which one is globally sclerotic. The glomeruli contain open capillary loops with n…	, MICROSCOPIC DESCRIPTION \n Light Microscopy (LM): The following LM findings are based on hematoxylin and eosin (H&E), periodic acid-Schiff (PAS), and Masson trichrome-stained sections. The material submitted for LM contains two cores of renal cortical tissue. More than 28 glomeruli are present for examination, of which one is globally sclerotic. The glomeruli contain open capillary loops with n…	(713, 717)	(0, 0)	(1238, 1246)	(0, 0)	(0, 0)	0	0
95	21SP-17702	Female	37	FINAL DIAGNOSIS \n TRANSPLANT KIDNEY, SURVEILLANCE BIOPSY (3 MONTHS POST-TRANSPLANTATION): - Borderline changes; see comment. - Patchy acute tubular injury. - Minimal interstitial fibrosis and tubular atrophy (<5%). - No evidence of acute antibody-mediated rejection. - No evidence of polyomavirus infection. Comment: The biopsy shows patchy mild interstitial inflammation (i1) with some tubules wit…	0	0	0	0	minimal	[' - No evidence of acute antibody-mediated rejection', ' - No evidence of polyomavirus infection', ' These findings can be classified as borderline changes if other etiologies such as infection and obstruction are excluded']	[' - Minimal interstitial fibrosis and tubular atrophy (<5%)']	, MICROSCOPIC DESCRIPTION \n Light Microscopy (LM): The following LM findings are based on hematoxylin and eosin (H&E), periodic acid-Schiff (PAS), and Masson trichrome-stained sections. The material submitted for LM contains two cores of renal cortical tissue. More than 48 glomeruli are present for examination, of which one is globally sclerotic. The non-sclerotic glomeruli contain open capillar…	, MICROSCOPIC DESCRIPTION \n Light Microscopy (LM): The following LM findings are based on hematoxylin and eosin (H&E), periodic acid-Schiff (PAS), and Masson trichrome-stained sections. The material submitted for LM contains two cores of renal cortical tissue. More than 48 glomeruli are present for examination, of which one is globally sclerotic. The non-sclerotic glomeruli contain open capillar…	, MICROSCOPIC DESCRIPTION \n Light Microscopy (LM): The following LM findings are based on hematoxylin and eosin (H&E), periodic acid-Schiff (PAS), and Masson trichrome-stained sections. The material submitted for LM contains two cores of renal cortical tissue. More than 48 glomeruli are present for examination, of which one is globally sclerotic. The non-sclerotic glomeruli contain open capillar…	, MICROSCOPIC DESCRIPTION \n Light Microscopy (LM): The following LM findings are based on hematoxylin and eosin (H&E), periodic acid-Schiff (PAS), and Masson trichrome-stained sections. The material submitted for LM contains two cores of renal cortical tissue. More than 48 glomeruli are present for examination, of which one is globally sclerotic. The non-sclerotic glomeruli contain open capillar…	(631, 638)	(0, 0)	(1105, 1113)	(0, 0)	(0, 0)	0	0
96	21SP-17701	Female	39	FINAL DIAGNOSIS \n TRANSPLANT KIDNEY, SURVEILLANCE BIOPSY (3 MONTHS POST-TRANSPLANTATION): - Patchy mild acute tubular injury with rare isometric vacuolization; see comment. - Focal minimal interstitial inflammation with neutrophils; see comment. - Infrequent IgA-dominant mesangial staining on immunofluorescence; see comment. - Mild interstitial fibrosis and tubular atrophy (~5%). - Focal mild ar…	0	0	0	0	mild	[' - No evidence of acute T-cell-mediated rejection', ' - No evidence of acute antibody-mediated rejection', ' - No evidence of polyomavirus infection']	[' - Mild interstitial fibrosis and tubular atrophy (~5%)']	, MICROSCOPIC DESCRIPTION \n Light Microscopy (LM): The following LM findings are based on hematoxylin and eosin (H&E), periodic acid-Schiff (PAS), and Masson trichrome-stained sections. The material submitted for LM contains two cores of renal cortical tissue as well as a few additional fragments of skeletal muscle and fibroconnective tissue. More than 40 glomeruli are present for examination, o…	, MICROSCOPIC DESCRIPTION \n Light Microscopy (LM): The following LM findings are based on hematoxylin and eosin (H&E), periodic acid-Schiff (PAS), and Masson trichrome-stained sections. The material submitted for LM contains two cores of renal cortical tissue as well as a few additional fragments of skeletal muscle and fibroconnective tissue. More than 40 glomeruli are present for examination, o…	, MICROSCOPIC DESCRIPTION \n Light Microscopy (LM): The following LM findings are based on hematoxylin and eosin (H&E), periodic acid-Schiff (PAS), and Masson trichrome-stained sections. The material submitted for LM contains two cores of renal cortical tissue as well as a few additional fragments of skeletal muscle and fibroconnective tissue. More than 40 glomeruli are present for examination, o…	, MICROSCOPIC DESCRIPTION \n Light Microscopy (LM): The following LM findings are based on hematoxylin and eosin (H&E), periodic acid-Schiff (PAS), and Masson trichrome-stained sections. The material submitted for LM contains two cores of renal cortical tissue as well as a few additional fragments of skeletal muscle and fibroconnective tissue. More than 40 glomeruli are present for examination, o…	(703, 707)	(0, 0)	(1275, 1283)	(0, 0)	(0, 0)	0	0
97	21SP-17700	Male	35	FINAL DIAGNOSIS \n TRANSPLANT KIDNEY, SURVEILLANCE BIOPSY (3 MONTHS POST-TRANSPLANTATION): - Focal minimal interstitial inflammation with rare minimal tubulitis; see comment. - Patchy mild acute tubular injury. - Focal mild hyaline arteriolosclerosis. - Insufficient evidence for acute T-cell-mediated rejection. - No evidence of acute antibody-mediated rejection. - No significant interstitial fibr…	0	0	0	0	nosig	[' - Insufficient evidence for acute T-cell-mediated rejection', ' - No evidence of acute antibody-mediated rejection', ' - No evidence of polyomavirus infection']	[' - No significant interstitial fibrosis or tubular atrophy']	, MICROSCOPIC DESCRIPTION \n Light Microscopy (LM): The following LM findings are based on hematoxylin and eosin (H&E), periodic acid-Schiff (PAS), and Masson trichrome-stained sections. The material submitted for LM contains two cores of renal cortical tissue. More than 45 glomeruli are present for examination, of which none are globally sclerotic. The glomeruli contain open capillary loops with…	, MICROSCOPIC DESCRIPTION \n Light Microscopy (LM): The following LM findings are based on hematoxylin and eosin (H&E), periodic acid-Schiff (PAS), and Masson trichrome-stained sections. The material submitted for LM contains two cores of renal cortical tissue. More than 45 glomeruli are present for examination, of which none are globally sclerotic. The glomeruli contain open capillary loops with…	, MICROSCOPIC DESCRIPTION \n Light Microscopy (LM): The following LM findings are based on hematoxylin and eosin (H&E), periodic acid-Schiff (PAS), and Masson trichrome-stained sections. The material submitted for LM contains two cores of renal cortical tissue. More than 45 glomeruli are present for examination, of which none are globally sclerotic. The glomeruli contain open capillary loops with…	, MICROSCOPIC DESCRIPTION \n Light Microscopy (LM): The following LM findings are based on hematoxylin and eosin (H&E), periodic acid-Schiff (PAS), and Masson trichrome-stained sections. The material submitted for LM contains two cores of renal cortical tissue. More than 45 glomeruli are present for examination, of which none are globally sclerotic. The glomeruli contain open capillary loops with…	(690, 704)	(0, 0)	(1137, 1145)	(0, 0)	(0, 0)	0	0
98	21SP-17615	Male	70	FINAL DIAGNOSIS \n TRANSPLANT KIDNEY, BIOPSY (16 YEARS POST-TRANSPLANTATION): - Severe hyaline arteriosclerosis with circumferential involvement and moderate arteriosclerosis; see comment. - Patchy mild acute tubular injury. - Mild interstitial fibrosis and tubular atrophy (<20%). - No evidence of acute T-cell-mediated rejection. - No evidence of acute antibody-mediated rejection. - No evidence o…	0	0	0	0	mild	[' - No evidence of acute T-cell-mediated rejection', ' - No evidence of acute antibody-mediated rejection', ' - No evidence of polyomavirus infection', ' There is no evidence of rejection']	[' - Mild interstitial fibrosis and tubular atrophy (<20%)']	, MICROSCOPIC DESCRIPTION \n Light Microscopy (LM): The following LM findings are based on hematoxylin and eosin (H&E), periodic acid-Schiff (PAS), and Masson trichrome-stained sections. The material submitted for LM contains two cores of mostly renal cortical tissue. More than 14 glomeruli are present for examination, of which 2 are globally sclerotic. Several exhibit periglomerular fibrosis. No…	, MICROSCOPIC DESCRIPTION \n Light Microscopy (LM): The following LM findings are based on hematoxylin and eosin (H&E), periodic acid-Schiff (PAS), and Masson trichrome-stained sections. The material submitted for LM contains two cores of mostly renal cortical tissue. More than 14 glomeruli are present for examination, of which 2 are globally sclerotic. Several exhibit periglomerular fibrosis. No…	, MICROSCOPIC DESCRIPTION \n Light Microscopy (LM): The following LM findings are based on hematoxylin and eosin (H&E), periodic acid-Schiff (PAS), and Masson trichrome-stained sections. The material submitted for LM contains two cores of mostly renal cortical tissue. More than 14 glomeruli are present for examination, of which 2 are globally sclerotic. Several exhibit periglomerular fibrosis. No…	, MICROSCOPIC DESCRIPTION \n Light Microscopy (LM): The following LM findings are based on hematoxylin and eosin (H&E), periodic acid-Schiff (PAS), and Masson trichrome-stained sections. The material submitted for LM contains two cores of mostly renal cortical tissue. More than 14 glomeruli are present for examination, of which 2 are globally sclerotic. Several exhibit periglomerular fibrosis. No…	(786, 790)	(0, 0)	(1377, 1385)	(0, 0)	(0, 0)	0	0
99	21SP-17529	Male	40	FINAL DIAGNOSIS \n TRANSPLANT KIDNEY, BIOPSY (5 WEEKS POST-TRANSPLANTATION): - Well-demarcated area of infarct (~15%); see comment. - Acute tubular injury. - Focal early/evolving interstitial fibrosis and tubular atrophy. - Mild hyaline arteriolosclerosis. - Scattered/rare nonspecific minimal tubulitis. - Insufficient evidence for acute T-cell-mediated rejection. - No evidence of acute antibody-m…	0	0	0	0	noinfo	[' - Insufficient evidence for acute T-cell-mediated rejection', ' - No evidence of acute antibody-mediated rejection', ' - No evidence of polyomavirus infection', ' The remainder of the biopsy is viable and shows no evidence to support acute rejection']	[' - Focal early/evolving interstitial fibrosis and tubular atrophy']	, MICROSCOPIC DESCRIPTION \n Light Microscopy (LM): The following LM findings are based on hematoxylin and eosin (H&E), periodic acid-Schiff (PAS), and Masson trichrome-stained sections. The material submitted for LM contains two cores of renal cortical tissue. One core shows one end with a contiguous zone of infarct. The infarct affects ~15% of the entire biopsy. A partially visualized large cal…	, MICROSCOPIC DESCRIPTION \n Light Microscopy (LM): The following LM findings are based on hematoxylin and eosin (H&E), periodic acid-Schiff (PAS), and Masson trichrome-stained sections. The material submitted for LM contains two cores of renal cortical tissue. One core shows one end with a contiguous zone of infarct. The infarct affects ~15% of the entire biopsy. A partially visualized large cal…	, MICROSCOPIC DESCRIPTION \n Light Microscopy (LM): The following LM findings are based on hematoxylin and eosin (H&E), periodic acid-Schiff (PAS), and Masson trichrome-stained sections. The material submitted for LM contains two cores of renal cortical tissue. One core shows one end with a contiguous zone of infarct. The infarct affects ~15% of the entire biopsy. A partially visualized large cal…	, MICROSCOPIC DESCRIPTION \n Light Microscopy (LM): The following LM findings are based on hematoxylin and eosin (H&E), periodic acid-Schiff (PAS), and Masson trichrome-stained sections. The material submitted for LM contains two cores of renal cortical tissue. One core shows one end with a contiguous zone of infarct. The infarct affects ~15% of the entire biopsy. A partially visualized large cal…	(943, 947)	(0, 0)	(1517, 1525)	(0, 0)	(0, 0)	0	0
100	21SP-17449	Male	53	FINAL DIAGNOSIS \n TRANSPLANT KIDNEY, TIME-ZERO BIOPSY: - Acute tubular injury/necrosis. - Mild arteriosclerosis. - No significant glomerulosclerosis, interstitial fibrosis, or tubular atrophy., MICROSCOPIC DESCRIPTION \n Light Microscopy (LM): The following LM findings are based on hematoxylin and eosin (H&E), periodic acid-Schiff (PAS), and Masson trichrome-stained sections. The material submit…	0	0	0	0	nosig	[]	[' - No significant glomerulosclerosis, interstitial fibrosis, or tubular atrophy']	, MICROSCOPIC DESCRIPTION \n Light Microscopy (LM): The following LM findings are based on hematoxylin and eosin (H&E), periodic acid-Schiff (PAS), and Masson trichrome-stained sections. The material submitted for LM contains a single core of renal tissue composed of about half cortex and half medulla. More than 13 glomeruli are present for examination, of which none are globally sclerotic. Rare …	, MICROSCOPIC DESCRIPTION \n Light Microscopy (LM): The following LM findings are based on hematoxylin and eosin (H&E), periodic acid-Schiff (PAS), and Masson trichrome-stained sections. The material submitted for LM contains a single core of renal tissue composed of about half cortex and half medulla. More than 13 glomeruli are present for examination, of which none are globally sclerotic. Rare …	, MICROSCOPIC DESCRIPTION \n Light Microscopy (LM): The following LM findings are based on hematoxylin and eosin (H&E), periodic acid-Schiff (PAS), and Masson trichrome-stained sections. The material submitted for LM contains a single core of renal tissue composed of about half cortex and half medulla. More than 13 glomeruli are present for examination, of which none are globally sclerotic. Rare …	, MICROSCOPIC DESCRIPTION \n Light Microscopy (LM): The following LM findings are based on hematoxylin and eosin (H&E), periodic acid-Schiff (PAS), and Masson trichrome-stained sections. The material submitted for LM contains a single core of renal tissue composed of about half cortex and half medulla. More than 13 glomeruli are present for examination, of which none are globally sclerotic. Rare …	(669, 683)	(0, 0)	(0, 0)	(0, 0)	(0, 0)	0	0
101	21SP-17428	Female	62	FINAL DIAGNOSIS \n TRANSPLANT KIDNEY, TIME-ZERO BIOPSY: - Moderate arteriosclerosis and mild hyaline arteriolosclerosis. - Minimal global glomerulosclerosis (~5%). - Minimal interstitial fibrosis and tubular atrophy (<5%)., MICROSCOPIC DESCRIPTION \n Light Microscopy (LM): The following LM findings are based on hematoxylin and eosin (H&E), periodic acid-Schiff (PAS), and Masson trichrome-stained …	0	0	0	0	minimal	[]	[' - Minimal interstitial fibrosis and tubular atrophy (<5%)']	, MICROSCOPIC DESCRIPTION \n Light Microscopy (LM): The following LM findings are based on hematoxylin and eosin (H&E), periodic acid-Schiff (PAS), and Masson trichrome-stained sections. The material submitted for LM contains a single core of renal cortical tissue. More than 46 glomeruli are present for examination, of which 3 are globally sclerotic. The non-sclerotic glomeruli contain open capil…	, MICROSCOPIC DESCRIPTION \n Light Microscopy (LM): The following LM findings are based on hematoxylin and eosin (H&E), periodic acid-Schiff (PAS), and Masson trichrome-stained sections. The material submitted for LM contains a single core of renal cortical tissue. More than 46 glomeruli are present for examination, of which 3 are globally sclerotic. The non-sclerotic glomeruli contain open capil…	, MICROSCOPIC DESCRIPTION \n Light Microscopy (LM): The following LM findings are based on hematoxylin and eosin (H&E), periodic acid-Schiff (PAS), and Masson trichrome-stained sections. The material submitted for LM contains a single core of renal cortical tissue. More than 46 glomeruli are present for examination, of which 3 are globally sclerotic. The non-sclerotic glomeruli contain open capil…	, MICROSCOPIC DESCRIPTION \n Light Microscopy (LM): The following LM findings are based on hematoxylin and eosin (H&E), periodic acid-Schiff (PAS), and Masson trichrome-stained sections. The material submitted for LM contains a single core of renal cortical tissue. More than 46 glomeruli are present for examination, of which 3 are globally sclerotic. The non-sclerotic glomeruli contain open capil…	(640, 647)	(0, 0)	(0, 0)	(0, 0)	(0, 0)	0	0
102	21SP-17419	Male	30	FINAL DIAGNOSIS \n TRANSPLANT KIDNEY, SURVEILLANCE BIOPSY (3 MONTHS POST-TRANSPLANTATION): - No evidence of acute T-cell-mediated rejection. - No evidence of acute antibody-mediated rejection. - No significant interstitial fibrosis or tubular atrophy. - No evidence of polyomavirus infection., MICROSCOPIC DESCRIPTION \n Light Microscopy (LM): The following LM findings are based on hematoxylin and …	0	0	0	0	nosig	['\\n TRANSPLANT KIDNEY, SURVEILLANCE BIOPSY (3 MONTHS POST-TRANSPLANTATION): - No evidence of acute T-cell-mediated rejection', ' - No evidence of acute antibody-mediated rejection', ' - No evidence of polyomavirus infection']	[' - No significant interstitial fibrosis or tubular atrophy']	, MICROSCOPIC DESCRIPTION \n Light Microscopy (LM): The following LM findings are based on hematoxylin and eosin (H&E), periodic acid-Schiff (PAS), and Masson trichrome-stained sections. The material submitted for LM contains two cores of renal cortical tissue. More than 40 glomeruli are present for examination, of which 2 are globally sclerotic. The non-sclerotic glomeruli contain open capillary…	, MICROSCOPIC DESCRIPTION \n Light Microscopy (LM): The following LM findings are based on hematoxylin and eosin (H&E), periodic acid-Schiff (PAS), and Masson trichrome-stained sections. The material submitted for LM contains two cores of renal cortical tissue. More than 40 glomeruli are present for examination, of which 2 are globally sclerotic. The non-sclerotic glomeruli contain open capillary…	, MICROSCOPIC DESCRIPTION \n Light Microscopy (LM): The following LM findings are based on hematoxylin and eosin (H&E), periodic acid-Schiff (PAS), and Masson trichrome-stained sections. The material submitted for LM contains two cores of renal cortical tissue. More than 40 glomeruli are present for examination, of which 2 are globally sclerotic. The non-sclerotic glomeruli contain open capillary…	, MICROSCOPIC DESCRIPTION \n Light Microscopy (LM): The following LM findings are based on hematoxylin and eosin (H&E), periodic acid-Schiff (PAS), and Masson trichrome-stained sections. The material submitted for LM contains two cores of renal cortical tissue. More than 40 glomeruli are present for examination, of which 2 are globally sclerotic. The non-sclerotic glomeruli contain open capillary…	(709, 723)	(0, 0)	(1147, 1155)	(0, 0)	(0, 0)	0	0
103	21SP-17417	Male	33	FINAL DIAGNOSIS \n TRANSPLANT KIDNEY, SURVEILLANCE BIOPSY (3 MONTHS POST-TRANSPLANTATION): - Mild interstitial fibrosis and tubular atrophy (~15%) with inflammation and focal neutrophils; see comment. - Rare nonspecific mild tubulitis. - Insufficient evidence for acute T-cell-mediated rejection. - No evidence of acute antibody-mediated rejection. - No evidence of polyomavirus infection. Comment: …	0	0	0	0	mild	[' - Insufficient evidence for acute T-cell-mediated rejection', ' - No evidence of acute antibody-mediated rejection', ' - No evidence of polyomavirus infection', ' These findings may be due to prior or smoldering infection, which should be excluded clinically', ' All of these findings are involving areas of chronicity and thus does not contribute to the diagnosis of acute rejection']	['\\n TRANSPLANT KIDNEY, SURVEILLANCE BIOPSY (3 MONTHS POST-TRANSPLANTATION): - Mild interstitial fibrosis and tubular atrophy (~15%) with inflammation and focal neutrophils; see comment']	, MICROSCOPIC DESCRIPTION \n Light Microscopy (LM): The following LM findings are based on hematoxylin and eosin (H&E), periodic acid-Schiff (PAS), and Masson trichrome-stained sections. The material submitted for LM contains two cores of renal cortical tissue. More than 26 glomeruli are present for examination, of which one is globally sclerotic. The non-sclerotic glomeruli contain open capillar…	, MICROSCOPIC DESCRIPTION \n Light Microscopy (LM): The following LM findings are based on hematoxylin and eosin (H&E), periodic acid-Schiff (PAS), and Masson trichrome-stained sections. The material submitted for LM contains two cores of renal cortical tissue. More than 26 glomeruli are present for examination, of which one is globally sclerotic. The non-sclerotic glomeruli contain open capillar…	, MICROSCOPIC DESCRIPTION \n Light Microscopy (LM): The following LM findings are based on hematoxylin and eosin (H&E), periodic acid-Schiff (PAS), and Masson trichrome-stained sections. The material submitted for LM contains two cores of renal cortical tissue. More than 26 glomeruli are present for examination, of which one is globally sclerotic. The non-sclerotic glomeruli contain open capillar…	, MICROSCOPIC DESCRIPTION \n Light Microscopy (LM): The following LM findings are based on hematoxylin and eosin (H&E), periodic acid-Schiff (PAS), and Masson trichrome-stained sections. The material submitted for LM contains two cores of renal cortical tissue. More than 26 glomeruli are present for examination, of which one is globally sclerotic. The non-sclerotic glomeruli contain open capillar…	(638, 642)	(0, 0)	(1216, 1224)	(0, 0)	(0, 0)	0	0
104	21SP-17415	Female	35	FINAL DIAGNOSIS \n TRANSPLANT KIDNEY, SURVEILLANCE BIOPSY (3 MONTHS POST-TRANSPLANTATION): - No evidence of acute T-cell-mediated rejection. - No evidence of acute antibody-mediated rejection. - No significant interstitial fibrosis or tubular atrophy. - No evidence of polyomavirus infection., MICROSCOPIC DESCRIPTION \n Light Microscopy (LM): The following LM findings are based on hematoxylin and …	0	0	0	0	nosig	['\\n TRANSPLANT KIDNEY, SURVEILLANCE BIOPSY (3 MONTHS POST-TRANSPLANTATION): - No evidence of acute T-cell-mediated rejection', ' - No evidence of acute antibody-mediated rejection', ' - No evidence of polyomavirus infection']	[' - No significant interstitial fibrosis or tubular atrophy']	, MICROSCOPIC DESCRIPTION \n Light Microscopy (LM): The following LM findings are based on hematoxylin and eosin (H&E), periodic acid-Schiff (PAS), and Masson trichrome-stained sections. The material submitted for LM contains two cores of renal cortical tissue. More than 42 glomeruli are present for examination, of which none are globally sclerotic. The glomeruli contain open capillary loops with…	, MICROSCOPIC DESCRIPTION \n Light Microscopy (LM): The following LM findings are based on hematoxylin and eosin (H&E), periodic acid-Schiff (PAS), and Masson trichrome-stained sections. The material submitted for LM contains two cores of renal cortical tissue. More than 42 glomeruli are present for examination, of which none are globally sclerotic. The glomeruli contain open capillary loops with…	, MICROSCOPIC DESCRIPTION \n Light Microscopy (LM): The following LM findings are based on hematoxylin and eosin (H&E), periodic acid-Schiff (PAS), and Masson trichrome-stained sections. The material submitted for LM contains two cores of renal cortical tissue. More than 42 glomeruli are present for examination, of which none are globally sclerotic. The glomeruli contain open capillary loops with…	, MICROSCOPIC DESCRIPTION \n Light Microscopy (LM): The following LM findings are based on hematoxylin and eosin (H&E), periodic acid-Schiff (PAS), and Masson trichrome-stained sections. The material submitted for LM contains two cores of renal cortical tissue. More than 42 glomeruli are present for examination, of which none are globally sclerotic. The glomeruli contain open capillary loops with…	(698, 712)	(0, 0)	(1136, 1144)	(0, 0)	(0, 0)	0	0
105	21SP-17305	Male	56	FINAL DIAGNOSIS \n TRANSPLANT KIDNEY, BIOPSY (10 YEARS POST-TRANSPLANTATION): - Membranous nephropathy (PLA2R-positive) with segmental sclerosis; see comment. - Mild interstitial fibrosis and tubular atrophy (~15%). - Mild hyaline arteriolosclerosis. - No evidence of acute T-cell-mediated rejection. - No evidence of acute antibody-mediated rejection. - No evidence of polyomavirus infection. Comme…	0	0	0	0	mild	[' - No evidence of acute T-cell-mediated rejection', ' - No evidence of acute antibody-mediated rejection', ' - No evidence of polyomavirus infection']	[' - Mild interstitial fibrosis and tubular atrophy (~15%)']	, MICROSCOPIC DESCRIPTION \n Light Microscopy (LM): The following LM findings are based on hematoxylin and eosin (H&E), periodic acid-Schiff (PAS), and Masson trichrome-stained sections. The material submitted for LM contains three cores of renal cortical tissue. More than 57 glomeruli are present for examination, of which 13 are globally sclerotic. Nearly all of the sclerotic glomeruli are conce…	, MICROSCOPIC DESCRIPTION \n Light Microscopy (LM): The following LM findings are based on hematoxylin and eosin (H&E), periodic acid-Schiff (PAS), and Masson trichrome-stained sections. The material submitted for LM contains three cores of renal cortical tissue. More than 57 glomeruli are present for examination, of which 13 are globally sclerotic. Nearly all of the sclerotic glomeruli are conce…	, MICROSCOPIC DESCRIPTION \n Light Microscopy (LM): The following LM findings are based on hematoxylin and eosin (H&E), periodic acid-Schiff (PAS), and Masson trichrome-stained sections. The material submitted for LM contains three cores of renal cortical tissue. More than 57 glomeruli are present for examination, of which 13 are globally sclerotic. Nearly all of the sclerotic glomeruli are conce…	, MICROSCOPIC DESCRIPTION \n Light Microscopy (LM): The following LM findings are based on hematoxylin and eosin (H&E), periodic acid-Schiff (PAS), and Masson trichrome-stained sections. The material submitted for LM contains three cores of renal cortical tissue. More than 57 glomeruli are present for examination, of which 13 are globally sclerotic. Nearly all of the sclerotic glomeruli are conce…	(869, 873)	(0, 0)	(1394, 1402)	(0, 0)	(0, 0)	0	0
106	21SP-17296	Male	34	FINAL DIAGNOSIS \n TRANSPLANT KIDNEY, SURVEILLANCE BIOPSY (3.5 MONTHS POST-TRANSPLANTATION): - Mild hyaline arteriolosclerosis. - Minimal interstitial fibrosis and tubular atrophy (<5%). - No evidence of acute T-cell-mediated rejection. - No evidence of acute antibody-mediated rejection. - No evidence of polyomavirus infection., MICROSCOPIC DESCRIPTION \n Light Microscopy (LM): The following LM f…	0	0	0	0	minimal	[' - No evidence of acute T-cell-mediated rejection', ' - No evidence of acute antibody-mediated rejection', ' - No evidence of polyomavirus infection']	[' - Minimal interstitial fibrosis and tubular atrophy (<5%)']	, MICROSCOPIC DESCRIPTION \n Light Microscopy (LM): The following LM findings are based on hematoxylin and eosin (H&E), periodic acid-Schiff (PAS), and Masson trichrome-stained sections. The material submitted for LM contains two cores of renal cortical tissue. More than 58 glomeruli are present for examination, of which one is globally sclerotic. The non-sclerotic glomeruli contain open capillar…	, MICROSCOPIC DESCRIPTION \n Light Microscopy (LM): The following LM findings are based on hematoxylin and eosin (H&E), periodic acid-Schiff (PAS), and Masson trichrome-stained sections. The material submitted for LM contains two cores of renal cortical tissue. More than 58 glomeruli are present for examination, of which one is globally sclerotic. The non-sclerotic glomeruli contain open capillar…	, MICROSCOPIC DESCRIPTION \n Light Microscopy (LM): The following LM findings are based on hematoxylin and eosin (H&E), periodic acid-Schiff (PAS), and Masson trichrome-stained sections. The material submitted for LM contains two cores of renal cortical tissue. More than 58 glomeruli are present for examination, of which one is globally sclerotic. The non-sclerotic glomeruli contain open capillar…	, MICROSCOPIC DESCRIPTION \n Light Microscopy (LM): The following LM findings are based on hematoxylin and eosin (H&E), periodic acid-Schiff (PAS), and Masson trichrome-stained sections. The material submitted for LM contains two cores of renal cortical tissue. More than 58 glomeruli are present for examination, of which one is globally sclerotic. The non-sclerotic glomeruli contain open capillar…	(637, 644)	(0, 0)	(1154, 1162)	(0, 0)	(0, 0)	0	0
107	21SP-17206	Female	47	FINAL DIAGNOSIS \n TRANSPLANT KIDNEY, SURVEILLANCE BIOPSY (3 MONTHS POST-TRANSPLANTATION): - Focal minimal interstitial inflammation with neutrophils; see comment. - Patchy mild acute tubular injury. - Mild interstitial fibrosis and tubular atrophy (~10%). - Mild hyaline arteriolosclerosis. - No evidence of acute T-cell-mediated rejection. - No evidence of acute antibody-mediated rejection. - No …	0	0	0	0	mild	[' - No evidence of acute T-cell-mediated rejection', ' - No evidence of acute antibody-mediated rejection', ' - No evidence of polyomavirus infection']	[' - Mild interstitial fibrosis and tubular atrophy (~10%)']	, MICROSCOPIC DESCRIPTION \n Light Microscopy (LM): The following LM findings are based on hematoxylin and eosin (H&E), periodic acid-Schiff (PAS), and Masson trichrome-stained sections. The material submitted for LM contains two cores of renal cortical tissue. More than 23 glomeruli are present for examination, of which none are globally sclerotic. The glomeruli contain open capillary loops with…	, MICROSCOPIC DESCRIPTION \n Light Microscopy (LM): The following LM findings are based on hematoxylin and eosin (H&E), periodic acid-Schiff (PAS), and Masson trichrome-stained sections. The material submitted for LM contains two cores of renal cortical tissue. More than 23 glomeruli are present for examination, of which none are globally sclerotic. The glomeruli contain open capillary loops with…	, MICROSCOPIC DESCRIPTION \n Light Microscopy (LM): The following LM findings are based on hematoxylin and eosin (H&E), periodic acid-Schiff (PAS), and Masson trichrome-stained sections. The material submitted for LM contains two cores of renal cortical tissue. More than 23 glomeruli are present for examination, of which none are globally sclerotic. The glomeruli contain open capillary loops with…	, MICROSCOPIC DESCRIPTION \n Light Microscopy (LM): The following LM findings are based on hematoxylin and eosin (H&E), periodic acid-Schiff (PAS), and Masson trichrome-stained sections. The material submitted for LM contains two cores of renal cortical tissue. More than 23 glomeruli are present for examination, of which none are globally sclerotic. The glomeruli contain open capillary loops with…	(760, 764)	(0, 0)	(1235, 1243)	(0, 0)	(0, 0)	0	0
108	21SP-17204	Male	51	FINAL DIAGNOSIS \n TRANSPLANT KIDNEY, BIOPSY (3.5 YEARS POST-TRANSPLANTATION): - Focal segmental glomerulosclerosis; see comment. - Mild to moderate interstitial fibrosis and tubular atrophy (~25%). - Scattered nonspecific mild tubulitis and focal mild glomerulitis (C4d-negative). - Mild hyaline arteriolosclerosis. - Insufficient evidence for acute T-cell-mediated rejection. - Insufficient eviden…	0	0	0	0	mild	[' - Insufficient evidence for acute T-cell-mediated rejection', ' - Insufficient evidence for acute antibody-mediated rejection', ' - No evidence of polyomavirus infection']	[' - Mild to moderate interstitial fibrosis and tubular atrophy (~25%)']	, MICROSCOPIC DESCRIPTION \n Light Microscopy (LM): The following LM findings are based on hematoxylin and eosin (H&E), periodic acid-Schiff (PAS), and Masson trichrome-stained sections. The material submitted for LM contains two cores of renal cortical tissue. More than 20 glomeruli are present for examination, of which one is globally sclerotic and at least 4 show segmental sclerosis. Some non-…	, MICROSCOPIC DESCRIPTION \n Light Microscopy (LM): The following LM findings are based on hematoxylin and eosin (H&E), periodic acid-Schiff (PAS), and Masson trichrome-stained sections. The material submitted for LM contains two cores of renal cortical tissue. More than 20 glomeruli are present for examination, of which one is globally sclerotic and at least 4 show segmental sclerosis. Some non-…	, MICROSCOPIC DESCRIPTION \n Light Microscopy (LM): The following LM findings are based on hematoxylin and eosin (H&E), periodic acid-Schiff (PAS), and Masson trichrome-stained sections. The material submitted for LM contains two cores of renal cortical tissue. More than 20 glomeruli are present for examination, of which one is globally sclerotic and at least 4 show segmental sclerosis. Some non-…	, MICROSCOPIC DESCRIPTION \n Light Microscopy (LM): The following LM findings are based on hematoxylin and eosin (H&E), periodic acid-Schiff (PAS), and Masson trichrome-stained sections. The material submitted for LM contains two cores of renal cortical tissue. More than 20 glomeruli are present for examination, of which one is globally sclerotic and at least 4 show segmental sclerosis. Some non-…	(666, 674)	(0, 0)	(1314, 1322)	(0, 0)	(0, 0)	0	0
109	21SP-17203	Male	64	FINAL DIAGNOSIS \n TRANSPLANT KIDNEY, SURVEILLANCE BIOPSY (3 MONTHS POST-TRANSPLANTATION): - Moderate arteriosclerosis and mild hyaline arteriolosclerosis. - Patchy mild acute tubular injury. - No significant interstitial fibrosis or tubular atrophy. - No evidence of acute T-cell-mediated rejection. - No evidence of acute antibody-mediated rejection. - No evidence of polyomavirus infection., MICR…	0	0	0	0	nosig	[' - No evidence of acute T-cell-mediated rejection', ' - No evidence of acute antibody-mediated rejection', ' - No evidence of polyomavirus infection']	[' - No significant interstitial fibrosis or tubular atrophy']	, MICROSCOPIC DESCRIPTION \n Light Microscopy (LM): The following LM findings are based on hematoxylin and eosin (H&E), periodic acid-Schiff (PAS), and Masson trichrome-stained sections. The material submitted for LM contains two cores of renal cortical tissue. More than 33 glomeruli are present for examination, of which none are globally sclerotic. The non-sclerotic glomeruli contain open capill…	, MICROSCOPIC DESCRIPTION \n Light Microscopy (LM): The following LM findings are based on hematoxylin and eosin (H&E), periodic acid-Schiff (PAS), and Masson trichrome-stained sections. The material submitted for LM contains two cores of renal cortical tissue. More than 33 glomeruli are present for examination, of which none are globally sclerotic. The non-sclerotic glomeruli contain open capill…	, MICROSCOPIC DESCRIPTION \n Light Microscopy (LM): The following LM findings are based on hematoxylin and eosin (H&E), periodic acid-Schiff (PAS), and Masson trichrome-stained sections. The material submitted for LM contains two cores of renal cortical tissue. More than 33 glomeruli are present for examination, of which none are globally sclerotic. The non-sclerotic glomeruli contain open capill…	, MICROSCOPIC DESCRIPTION \n Light Microscopy (LM): The following LM findings are based on hematoxylin and eosin (H&E), periodic acid-Schiff (PAS), and Masson trichrome-stained sections. The material submitted for LM contains two cores of renal cortical tissue. More than 33 glomeruli are present for examination, of which none are globally sclerotic. The non-sclerotic glomeruli contain open capill…	(633, 647)	(0, 0)	(1117, 1125)	(0, 0)	(0, 0)	0	0
110	21SP-17202	Male	54	FINAL DIAGNOSIS \n TRANSPLANT KIDNEY, SURVEILLANCE BIOPSY (3 MONTHS POST-TRANSPLANTATION): - Focal moderate arteriosclerosis. - No significant interstitial fibrosis or tubular atrophy. - No evidence of acute T-cell-mediated rejection. - No evidence of acute antibody-mediated rejection. - No evidence of polyomavirus infection., MICROSCOPIC DESCRIPTION \n Light Microscopy (LM): The following LM fin…	0	0	0	0	nosig	[' - No evidence of acute T-cell-mediated rejection', ' - No evidence of acute antibody-mediated rejection', ' - No evidence of polyomavirus infection']	[' - No significant interstitial fibrosis or tubular atrophy']	, MICROSCOPIC DESCRIPTION \n Light Microscopy (LM): The following LM findings are based on hematoxylin and eosin (H&E), periodic acid-Schiff (PAS), and Masson trichrome-stained sections. The material submitted for LM contains two cores of mostly renal cortical tissue. More than 22 glomeruli are present for examination, of which none are globally sclerotic. The glomeruli contain open capillary loo…	, MICROSCOPIC DESCRIPTION \n Light Microscopy (LM): The following LM findings are based on hematoxylin and eosin (H&E), periodic acid-Schiff (PAS), and Masson trichrome-stained sections. The material submitted for LM contains two cores of mostly renal cortical tissue. More than 22 glomeruli are present for examination, of which none are globally sclerotic. The glomeruli contain open capillary loo…	, MICROSCOPIC DESCRIPTION \n Light Microscopy (LM): The following LM findings are based on hematoxylin and eosin (H&E), periodic acid-Schiff (PAS), and Masson trichrome-stained sections. The material submitted for LM contains two cores of mostly renal cortical tissue. More than 22 glomeruli are present for examination, of which none are globally sclerotic. The glomeruli contain open capillary loo…	, MICROSCOPIC DESCRIPTION \n Light Microscopy (LM): The following LM findings are based on hematoxylin and eosin (H&E), periodic acid-Schiff (PAS), and Masson trichrome-stained sections. The material submitted for LM contains two cores of mostly renal cortical tissue. More than 22 glomeruli are present for examination, of which none are globally sclerotic. The glomeruli contain open capillary loo…	(626, 640)	(0, 0)	(1105, 1113)	(0, 0)	(0, 0)	0	0
111	21SP-17170	Male	77	FINAL DIAGNOSIS \n TRANSPLANT KIDNEY, TIME-ZERO BIOPSY: - Global glomerulosclerosis (~20%). - Moderate arteriosclerosis and mild hyaline arteriolosclerosis. - Minimal interstitial fibrosis and tubular atrophy (<5%)., MICROSCOPIC DESCRIPTION \n Light Microscopy (LM): The following LM findings are based on hematoxylin and eosin (H&E), periodic acid-Schiff (PAS), and Masson trichrome-stained section…	0	0	0	0	minimal	[]	[' - Minimal interstitial fibrosis and tubular atrophy (<5%)']	, MICROSCOPIC DESCRIPTION \n Light Microscopy (LM): The following LM findings are based on hematoxylin and eosin (H&E), periodic acid-Schiff (PAS), and Masson trichrome-stained sections. The material submitted for LM contains a single wedge of renal cortical tissue. More than 95 glomeruli are present for examination, of which ~21 are globally sclerotic. Some of the non-sclerotic glomeruli appear …	, MICROSCOPIC DESCRIPTION \n Light Microscopy (LM): The following LM findings are based on hematoxylin and eosin (H&E), periodic acid-Schiff (PAS), and Masson trichrome-stained sections. The material submitted for LM contains a single wedge of renal cortical tissue. More than 95 glomeruli are present for examination, of which ~21 are globally sclerotic. Some of the non-sclerotic glomeruli appear …	, MICROSCOPIC DESCRIPTION \n Light Microscopy (LM): The following LM findings are based on hematoxylin and eosin (H&E), periodic acid-Schiff (PAS), and Masson trichrome-stained sections. The material submitted for LM contains a single wedge of renal cortical tissue. More than 95 glomeruli are present for examination, of which ~21 are globally sclerotic. Some of the non-sclerotic glomeruli appear …	, MICROSCOPIC DESCRIPTION \n Light Microscopy (LM): The following LM findings are based on hematoxylin and eosin (H&E), periodic acid-Schiff (PAS), and Masson trichrome-stained sections. The material submitted for LM contains a single wedge of renal cortical tissue. More than 95 glomeruli are present for examination, of which ~21 are globally sclerotic. Some of the non-sclerotic glomeruli appear …	(615, 622)	(0, 0)	(0, 0)	(0, 0)	(0, 0)	0	0
112	21SP-17154	Male	67	FINAL DIAGNOSIS \n TRANSPLANT KIDNEY, TIME-ZERO BIOPSY: - Mild acute tubular injury/necrosis. - Global glomerulosclerosis (~10%). - Minimal interstitial fibrosis and tubular atrophy (<5%). - Mild arteriosclerosis and hyaline arteriolosclerosis., MICROSCOPIC DESCRIPTION \n Light Microscopy (LM): The following LM findings are based on hematoxylin and eosin (H&E), periodic acid-Schiff (PAS), and Mas…	0	0	0	0	minimal	[]	[' - Minimal interstitial fibrosis and tubular atrophy (<5%)']	, MICROSCOPIC DESCRIPTION \n Light Microscopy (LM): The following LM findings are based on hematoxylin and eosin (H&E), periodic acid-Schiff (PAS), and Masson trichrome-stained sections. The material submitted for LM contains a single wedge of renal cortical tissue. More than 110 glomeruli are present for examination, of which ~11 are globally sclerotic. Some of the non-sclerotic glomeruli appear…	, MICROSCOPIC DESCRIPTION \n Light Microscopy (LM): The following LM findings are based on hematoxylin and eosin (H&E), periodic acid-Schiff (PAS), and Masson trichrome-stained sections. The material submitted for LM contains a single wedge of renal cortical tissue. More than 110 glomeruli are present for examination, of which ~11 are globally sclerotic. Some of the non-sclerotic glomeruli appear…	, MICROSCOPIC DESCRIPTION \n Light Microscopy (LM): The following LM findings are based on hematoxylin and eosin (H&E), periodic acid-Schiff (PAS), and Masson trichrome-stained sections. The material submitted for LM contains a single wedge of renal cortical tissue. More than 110 glomeruli are present for examination, of which ~11 are globally sclerotic. Some of the non-sclerotic glomeruli appear…	, MICROSCOPIC DESCRIPTION \n Light Microscopy (LM): The following LM findings are based on hematoxylin and eosin (H&E), periodic acid-Schiff (PAS), and Masson trichrome-stained sections. The material submitted for LM contains a single wedge of renal cortical tissue. More than 110 glomeruli are present for examination, of which ~11 are globally sclerotic. Some of the non-sclerotic glomeruli appear…	(664, 671)	(0, 0)	(0, 0)	(0, 0)	(0, 0)	0	0
113	21SP-17119	Male	57	FINAL DIAGNOSIS \n TRANSPLANT KIDNEY, TIME-ZERO BIOPSY: - Acute tubular injury/necrosis. - Focal mild hyaline arteriolosclerosis. - No significant glomerulosclerosis, interstitial fibrosis, or tubular atrophy., MICROSCOPIC DESCRIPTION \n Light Microscopy (LM): The following LM findings are based on hematoxylin and eosin (H&E), periodic acid-Schiff (PAS), and Masson trichrome-stained sections. The…	0	0	0	0	nosig	[]	[' - No significant glomerulosclerosis, interstitial fibrosis, or tubular atrophy']	, MICROSCOPIC DESCRIPTION \n Light Microscopy (LM): The following LM findings are based on hematoxylin and eosin (H&E), periodic acid-Schiff (PAS), and Masson trichrome-stained sections. The material submitted for LM contains a single core of renal cortical tissue. More than 36 glomeruli are present for examination, of which one is globally sclerotic. Focal non-sclerotic glomeruli show mild neutr…	, MICROSCOPIC DESCRIPTION \n Light Microscopy (LM): The following LM findings are based on hematoxylin and eosin (H&E), periodic acid-Schiff (PAS), and Masson trichrome-stained sections. The material submitted for LM contains a single core of renal cortical tissue. More than 36 glomeruli are present for examination, of which one is globally sclerotic. Focal non-sclerotic glomeruli show mild neutr…	, MICROSCOPIC DESCRIPTION \n Light Microscopy (LM): The following LM findings are based on hematoxylin and eosin (H&E), periodic acid-Schiff (PAS), and Masson trichrome-stained sections. The material submitted for LM contains a single core of renal cortical tissue. More than 36 glomeruli are present for examination, of which one is globally sclerotic. Focal non-sclerotic glomeruli show mild neutr…	, MICROSCOPIC DESCRIPTION \n Light Microscopy (LM): The following LM findings are based on hematoxylin and eosin (H&E), periodic acid-Schiff (PAS), and Masson trichrome-stained sections. The material submitted for LM contains a single core of renal cortical tissue. More than 36 glomeruli are present for examination, of which one is globally sclerotic. Focal non-sclerotic glomeruli show mild neutr…	(873, 887)	(0, 0)	(0, 0)	(0, 0)	(0, 0)	0	0
114	21SP-17117	Female	64	FINAL DIAGNOSIS \n TRANSPLANT KIDNEY, TIME-ZERO BIOPSY: - Acute tubular injury/necrosis. - No significant glomerulosclerosis, interstitial fibrosis, tubular atrophy, or chronic vascular disease., MICROSCOPIC DESCRIPTION \n Light Microscopy (LM): The following LM findings are based on hematoxylin and eosin (H&E), periodic acid-Schiff (PAS), and Masson trichrome-stained sections. The material submi…	0	0	0	0	nosig	[]	[' - No significant glomerulosclerosis, interstitial fibrosis, tubular atrophy, or chronic vascular disease']	, MICROSCOPIC DESCRIPTION \n Light Microscopy (LM): The following LM findings are based on hematoxylin and eosin (H&E), periodic acid-Schiff (PAS), and Masson trichrome-stained sections. The material submitted for LM contains a single core of renal cortical tissue. More than 39 glomeruli are present for examination, of which none are globally sclerotic. Focal glomeruli show mild neutrophilic marg…	, MICROSCOPIC DESCRIPTION \n Light Microscopy (LM): The following LM findings are based on hematoxylin and eosin (H&E), periodic acid-Schiff (PAS), and Masson trichrome-stained sections. The material submitted for LM contains a single core of renal cortical tissue. More than 39 glomeruli are present for examination, of which none are globally sclerotic. Focal glomeruli show mild neutrophilic marg…	, MICROSCOPIC DESCRIPTION \n Light Microscopy (LM): The following LM findings are based on hematoxylin and eosin (H&E), periodic acid-Schiff (PAS), and Masson trichrome-stained sections. The material submitted for LM contains a single core of renal cortical tissue. More than 39 glomeruli are present for examination, of which none are globally sclerotic. Focal glomeruli show mild neutrophilic marg…	, MICROSCOPIC DESCRIPTION \n Light Microscopy (LM): The following LM findings are based on hematoxylin and eosin (H&E), periodic acid-Schiff (PAS), and Masson trichrome-stained sections. The material submitted for LM contains a single core of renal cortical tissue. More than 39 glomeruli are present for examination, of which none are globally sclerotic. Focal glomeruli show mild neutrophilic marg…	(623, 637)	(0, 0)	(0, 0)	(0, 0)	(0, 0)	0	0
115	21SP-17111	Male	54	FINAL DIAGNOSIS \n TRANSPLANT KIDNEY, BIOPSY (1.5 YEARS POST-TRANSPLANTATION): - Mild to moderate interstitial fibrosis and tubular atrophy (~25%) largely localized within a single well-demarcated focus; see comment. - Rare minimal nonspecific tubulitis. - Mild arteriosclerosis and hyaline arteriolosclerosis. - Insufficient evidence for acute T-cell-mediated rejection. - No evidence of acute anti…	0	0	0	0	mild	[' - Insufficient evidence for acute T-cell-mediated rejection', ' - No evidence of acute antibody-mediated rejection', ' - No evidence of polyomavirus infection']	['5 YEARS POST-TRANSPLANTATION): - Mild to moderate interstitial fibrosis and tubular atrophy (~25%) largely localized within a single well-demarcated focus; see comment', ' Comment: The biopsy shows an atypical pattern of interstitial fibrosis and tubular atrophy with a large well-demarcated zone of scar']	, MICROSCOPIC DESCRIPTION \n Light Microscopy (LM): The following LM findings are based on hematoxylin and eosin (H&E), periodic acid-Schiff (PAS), and Masson trichrome-stained sections. The material submitted for LM contains two cores of renal cortical tissue. More than 35 glomeruli are present for examination, of which 2 are globally sclerotic. The non-sclerotic glomeruli contain open capillary…	, MICROSCOPIC DESCRIPTION \n Light Microscopy (LM): The following LM findings are based on hematoxylin and eosin (H&E), periodic acid-Schiff (PAS), and Masson trichrome-stained sections. The material submitted for LM contains two cores of renal cortical tissue. More than 35 glomeruli are present for examination, of which 2 are globally sclerotic. The non-sclerotic glomeruli contain open capillary…	, MICROSCOPIC DESCRIPTION \n Light Microscopy (LM): The following LM findings are based on hematoxylin and eosin (H&E), periodic acid-Schiff (PAS), and Masson trichrome-stained sections. The material submitted for LM contains two cores of renal cortical tissue. More than 35 glomeruli are present for examination, of which 2 are globally sclerotic. The non-sclerotic glomeruli contain open capillary…	, MICROSCOPIC DESCRIPTION \n Light Microscopy (LM): The following LM findings are based on hematoxylin and eosin (H&E), periodic acid-Schiff (PAS), and Masson trichrome-stained sections. The material submitted for LM contains two cores of renal cortical tissue. More than 35 glomeruli are present for examination, of which 2 are globally sclerotic. The non-sclerotic glomeruli contain open capillary…	(838, 842)	(0, 0)	(1267, 1275)	(0, 0)	(0, 0)	0	0
116	21SP-17018	Male	58	FINAL DIAGNOSIS \n TRANSPLANT KIDNEY, BIOPSY (1 MONTH POST-TRANSPLANTATION): - Acute tubular injury/necrosis. - Mild arteriosclerosis and hyaline arteriolosclerosis. - No significant interstitial fibrosis or tubular atrophy. - No evidence of acute T-cell-mediated rejection. - No evidence of acute antibody-mediated rejection. - No evidence of polyomavirus infection., MICROSCOPIC DESCRIPTION \n Lig…	0	0	0	0	nosig	[' - No evidence of acute T-cell-mediated rejection', ' - No evidence of acute antibody-mediated rejection', ' - No evidence of polyomavirus infection']	[' - No significant interstitial fibrosis or tubular atrophy']	, MICROSCOPIC DESCRIPTION \n Light Microscopy (LM): The following LM findings are based on hematoxylin and eosin (H&E), periodic acid-Schiff (PAS), and Masson trichrome-stained sections. The material submitted for LM contains two cores of renal cortical tissue. More than 17 glomeruli are present for examination, of which none are globally sclerotic. The glomeruli contain open capillary loops with…	, MICROSCOPIC DESCRIPTION \n Light Microscopy (LM): The following LM findings are based on hematoxylin and eosin (H&E), periodic acid-Schiff (PAS), and Masson trichrome-stained sections. The material submitted for LM contains two cores of renal cortical tissue. More than 17 glomeruli are present for examination, of which none are globally sclerotic. The glomeruli contain open capillary loops with…	, MICROSCOPIC DESCRIPTION \n Light Microscopy (LM): The following LM findings are based on hematoxylin and eosin (H&E), periodic acid-Schiff (PAS), and Masson trichrome-stained sections. The material submitted for LM contains two cores of renal cortical tissue. More than 17 glomeruli are present for examination, of which none are globally sclerotic. The glomeruli contain open capillary loops with…	, MICROSCOPIC DESCRIPTION \n Light Microscopy (LM): The following LM findings are based on hematoxylin and eosin (H&E), periodic acid-Schiff (PAS), and Masson trichrome-stained sections. The material submitted for LM contains two cores of renal cortical tissue. More than 17 glomeruli are present for examination, of which none are globally sclerotic. The glomeruli contain open capillary loops with…	(623, 637)	(0, 0)	(1055, 1063)	(0, 0)	(0, 0)	0	0
117	21SP-16936	Male	56	FINAL DIAGNOSIS \n TRANSPLANT KIDNEY, BIOPSY (7 WEEKS POST-TRANSPLANTATION): - Acute tubular injury with ischemic glomerular changes; see comment. - Severe arteriosclerosis and hyaline arteriolosclerosis. - Mild interstitial fibrosis and tubular atrophy (~15%). - No evidence of acute T-cell-mediated rejection. - No evidence of acute antibody-mediated rejection. - No evidence of polyomavirus infec…	0	0	0	0	mild	[' - No evidence of acute T-cell-mediated rejection', ' - No evidence of acute antibody-mediated rejection', ' - No evidence of polyomavirus infection']	[' - Mild interstitial fibrosis and tubular atrophy (~15%)']	, MICROSCOPIC DESCRIPTION \n Light Microscopy (LM): The following LM findings are based on hematoxylin and eosin (H&E), periodic acid-Schiff (PAS), and Masson trichrome-stained sections. The material submitted for LM contains a single core of renal cortical tissue. More than a 12 glomeruli are present for examination, of which 3 are globally sclerotic. The non-sclerotic glomeruli show ischemic ch…	, MICROSCOPIC DESCRIPTION \n Light Microscopy (LM): The following LM findings are based on hematoxylin and eosin (H&E), periodic acid-Schiff (PAS), and Masson trichrome-stained sections. The material submitted for LM contains a single core of renal cortical tissue. More than a 12 glomeruli are present for examination, of which 3 are globally sclerotic. The non-sclerotic glomeruli show ischemic ch…	, MICROSCOPIC DESCRIPTION \n Light Microscopy (LM): The following LM findings are based on hematoxylin and eosin (H&E), periodic acid-Schiff (PAS), and Masson trichrome-stained sections. The material submitted for LM contains a single core of renal cortical tissue. More than a 12 glomeruli are present for examination, of which 3 are globally sclerotic. The non-sclerotic glomeruli show ischemic ch…	, MICROSCOPIC DESCRIPTION \n Light Microscopy (LM): The following LM findings are based on hematoxylin and eosin (H&E), periodic acid-Schiff (PAS), and Masson trichrome-stained sections. The material submitted for LM contains a single core of renal cortical tissue. More than a 12 glomeruli are present for examination, of which 3 are globally sclerotic. The non-sclerotic glomeruli show ischemic ch…	(813, 817)	(0, 0)	(1306, 1314)	(0, 0)	(0, 0)	0	0
118	21SP-16922	Male	38	FINAL DIAGNOSIS \n TRANSPLANT KIDNEY, TIME-ZERO BIOPSY: - Mild acute tubular injury/necrosis. - No significant glomerulosclerosis, interstitial fibrosis, tubular atrophy, or chronic vascular disease., MICROSCOPIC DESCRIPTION \n Light Microscopy (LM): The following LM findings are based on hematoxylin and eosin (H&E), periodic acid-Schiff (PAS), and Masson trichrome-stained sections. The material …	0	0	0	0	nosig	[]	[' - No significant glomerulosclerosis, interstitial fibrosis, tubular atrophy, or chronic vascular disease']	, MICROSCOPIC DESCRIPTION \n Light Microscopy (LM): The following LM findings are based on hematoxylin and eosin (H&E), periodic acid-Schiff (PAS), and Masson trichrome-stained sections. The material submitted for LM contains a single small wedge of renal cortical tissue. More than 16 glomeruli are present for examination, of which none are globally sclerotic. The glomeruli contain open capillary…	, MICROSCOPIC DESCRIPTION \n Light Microscopy (LM): The following LM findings are based on hematoxylin and eosin (H&E), periodic acid-Schiff (PAS), and Masson trichrome-stained sections. The material submitted for LM contains a single small wedge of renal cortical tissue. More than 16 glomeruli are present for examination, of which none are globally sclerotic. The glomeruli contain open capillary…	, MICROSCOPIC DESCRIPTION \n Light Microscopy (LM): The following LM findings are based on hematoxylin and eosin (H&E), periodic acid-Schiff (PAS), and Masson trichrome-stained sections. The material submitted for LM contains a single small wedge of renal cortical tissue. More than 16 glomeruli are present for examination, of which none are globally sclerotic. The glomeruli contain open capillary…	, MICROSCOPIC DESCRIPTION \n Light Microscopy (LM): The following LM findings are based on hematoxylin and eosin (H&E), periodic acid-Schiff (PAS), and Masson trichrome-stained sections. The material submitted for LM contains a single small wedge of renal cortical tissue. More than 16 glomeruli are present for examination, of which none are globally sclerotic. The glomeruli contain open capillary…	(644, 658)	(0, 0)	(0, 0)	(0, 0)	(0, 0)	0	0
119	21SP-16920	Male	54	FINAL DIAGNOSIS \n TRANSPLANT KIDNEY, SURVEILLANCE BIOPSY (3 MONTHS POST-TRANSPLANTATION): - Minimal nonspecific changes, including minimal interstitial fibrosis and tubular atrophy (<5%). - No evidence of acute T-cell-mediated rejection. - No evidence of acute antibody-mediated rejection. - No evidence of polyomavirus infection., MICROSCOPIC DESCRIPTION \n Light Microscopy (LM): The following LM…	0	0	0	0	minimal	[' - No evidence of acute T-cell-mediated rejection', ' - No evidence of acute antibody-mediated rejection', ' - No evidence of polyomavirus infection']	['\\n TRANSPLANT KIDNEY, SURVEILLANCE BIOPSY (3 MONTHS POST-TRANSPLANTATION): - Minimal nonspecific changes, including minimal interstitial fibrosis and tubular atrophy (<5%)']	, MICROSCOPIC DESCRIPTION \n Light Microscopy (LM): The following LM findings are based on hematoxylin and eosin (H&E), periodic acid-Schiff (PAS), and Masson trichrome-stained sections. The material submitted for LM contains two cores of renal cortical tissue. More than 25 glomeruli are present for examination, of which none are globally sclerotic. The glomeruli contain open capillary loops with…	, MICROSCOPIC DESCRIPTION \n Light Microscopy (LM): The following LM findings are based on hematoxylin and eosin (H&E), periodic acid-Schiff (PAS), and Masson trichrome-stained sections. The material submitted for LM contains two cores of renal cortical tissue. More than 25 glomeruli are present for examination, of which none are globally sclerotic. The glomeruli contain open capillary loops with…	, MICROSCOPIC DESCRIPTION \n Light Microscopy (LM): The following LM findings are based on hematoxylin and eosin (H&E), periodic acid-Schiff (PAS), and Masson trichrome-stained sections. The material submitted for LM contains two cores of renal cortical tissue. More than 25 glomeruli are present for examination, of which none are globally sclerotic. The glomeruli contain open capillary loops with…	, MICROSCOPIC DESCRIPTION \n Light Microscopy (LM): The following LM findings are based on hematoxylin and eosin (H&E), periodic acid-Schiff (PAS), and Masson trichrome-stained sections. The material submitted for LM contains two cores of renal cortical tissue. More than 25 glomeruli are present for examination, of which none are globally sclerotic. The glomeruli contain open capillary loops with…	(682, 689)	(0, 0)	(1101, 1109)	(0, 0)	(0, 0)	0	0
120	21SP-16918	Female	37	FINAL DIAGNOSIS \n TRANSPLANT KIDNEY, SURVEILLANCE BIOPSY (1 YEAR POST-TRANSPLANTATION): - Moderate interstitial fibrosis and tubular atrophy (~30%). - Patchy mild acute tubular injury. - Focal mild arterioslerosis and hyaline arteriolosclerosis. - No evidence of acute T-cell-mediated rejection. - No evidence of acute antibody-mediated rejection. - No evidence of polyomavirus infection., MICROSCO…	0	0	0	0	moderate	[' - No evidence of acute T-cell-mediated rejection', ' - No evidence of acute antibody-mediated rejection', ' - No evidence of polyomavirus infection']	['\\n TRANSPLANT KIDNEY, SURVEILLANCE BIOPSY (1 YEAR POST-TRANSPLANTATION): - Moderate interstitial fibrosis and tubular atrophy (~30%)']	, MICROSCOPIC DESCRIPTION \n Light Microscopy (LM): The following LM findings are based on hematoxylin and eosin (H&E), periodic acid-Schiff (PAS), and Masson trichrome-stained sections. The material submitted for LM contains two cores of renal cortical tissue. More than 23 glomeruli are present for examination, of which 2 are globally sclerotic. The non-sclerotic glomeruli contain open capillary…	, MICROSCOPIC DESCRIPTION \n Light Microscopy (LM): The following LM findings are based on hematoxylin and eosin (H&E), periodic acid-Schiff (PAS), and Masson trichrome-stained sections. The material submitted for LM contains two cores of renal cortical tissue. More than 23 glomeruli are present for examination, of which 2 are globally sclerotic. The non-sclerotic glomeruli contain open capillary…	, MICROSCOPIC DESCRIPTION \n Light Microscopy (LM): The following LM findings are based on hematoxylin and eosin (H&E), periodic acid-Schiff (PAS), and Masson trichrome-stained sections. The material submitted for LM contains two cores of renal cortical tissue. More than 23 glomeruli are present for examination, of which 2 are globally sclerotic. The non-sclerotic glomeruli contain open capillary…	, MICROSCOPIC DESCRIPTION \n Light Microscopy (LM): The following LM findings are based on hematoxylin and eosin (H&E), periodic acid-Schiff (PAS), and Masson trichrome-stained sections. The material submitted for LM contains two cores of renal cortical tissue. More than 23 glomeruli are present for examination, of which 2 are globally sclerotic. The non-sclerotic glomeruli contain open capillary…	(637, 645)	(0, 0)	(1194, 1202)	(0, 0)	(0, 0)	0	0
121	21SP-16916	Male	32	FINAL DIAGNOSIS \n TRANSPLANT KIDNEY, SURVEILLANCE BIOPSY (3 MONTHS POST-TRANSPLANTATION): - Focal segmental glomerulosclerosis, likely due to hyperperfusion injury; see comment. - Rare mild nonspecific tubulitis; see comment. - No significant interstitial fibrosis or tubular atrophy. - Insufficient evidence for acute T-cell-mediated rejection. - No evidence of acute antibody-mediated rejection. …	0	0	0	0	nosig	[' - Insufficient evidence for acute T-cell-mediated rejection', ' - No evidence of acute antibody-mediated rejection', ' - No evidence of polyomavirus infection']	[' - No significant interstitial fibrosis or tubular atrophy']	, MICROSCOPIC DESCRIPTION \n Light Microscopy (LM): The following LM findings are based on hematoxylin and eosin (H&E), periodic acid-Schiff (PAS), and Masson trichrome-stained sections. The material submitted for LM contains two cores of renal cortical tissue. More than 42 glomeruli are present for examination, of which none are globally sclerotic and at least 6 show segmental sclerosis. The non…	, MICROSCOPIC DESCRIPTION \n Light Microscopy (LM): The following LM findings are based on hematoxylin and eosin (H&E), periodic acid-Schiff (PAS), and Masson trichrome-stained sections. The material submitted for LM contains two cores of renal cortical tissue. More than 42 glomeruli are present for examination, of which none are globally sclerotic and at least 6 show segmental sclerosis. The non…	, MICROSCOPIC DESCRIPTION \n Light Microscopy (LM): The following LM findings are based on hematoxylin and eosin (H&E), periodic acid-Schiff (PAS), and Masson trichrome-stained sections. The material submitted for LM contains two cores of renal cortical tissue. More than 42 glomeruli are present for examination, of which none are globally sclerotic and at least 6 show segmental sclerosis. The non…	, MICROSCOPIC DESCRIPTION \n Light Microscopy (LM): The following LM findings are based on hematoxylin and eosin (H&E), periodic acid-Schiff (PAS), and Masson trichrome-stained sections. The material submitted for LM contains two cores of renal cortical tissue. More than 42 glomeruli are present for examination, of which none are globally sclerotic and at least 6 show segmental sclerosis. The non…	(668, 682)	(0, 0)	(1201, 1209)	(0, 0)	(0, 0)	0	0
122	21SP-16787	Female	46	FINAL DIAGNOSIS \n TRANSPLANT KIDNEY, TIME-ZERO BIOPSY: - Focal Mesangiopathic glomerulopathy, possibly representing diabetic glomerulosclerosis; see comment. - Mild acute tubular injury/necrosis. - Mild hyaline arteriolosclerosis. - Minimal glomerulosclerosis, interstitial fibrosis, and tubular atrophy (<5%). Comment: The biopsy shows focal glomeruli with mild to moderate mesangial widening. No …	0	0	0	0	minimal	[]	[' - Minimal glomerulosclerosis, interstitial fibrosis, and tubular atrophy (<5%)']	, MICROSCOPIC DESCRIPTION \n Light Microscopy (LM): The following LM findings are based on hematoxylin and eosin (H&E), periodic acid-Schiff (PAS), and Masson trichrome-stained sections. The material submitted for LM contains a single core of renal cortical tissue. More than 30 glomeruli are present for examination, of which one is globally sclerotic. The non-sclerotic glomeruli contain open capi…	, MICROSCOPIC DESCRIPTION \n Light Microscopy (LM): The following LM findings are based on hematoxylin and eosin (H&E), periodic acid-Schiff (PAS), and Masson trichrome-stained sections. The material submitted for LM contains a single core of renal cortical tissue. More than 30 glomeruli are present for examination, of which one is globally sclerotic. The non-sclerotic glomeruli contain open capi…	, MICROSCOPIC DESCRIPTION \n Light Microscopy (LM): The following LM findings are based on hematoxylin and eosin (H&E), periodic acid-Schiff (PAS), and Masson trichrome-stained sections. The material submitted for LM contains a single core of renal cortical tissue. More than 30 glomeruli are present for examination, of which one is globally sclerotic. The non-sclerotic glomeruli contain open capi…	, MICROSCOPIC DESCRIPTION \n Light Microscopy (LM): The following LM findings are based on hematoxylin and eosin (H&E), periodic acid-Schiff (PAS), and Masson trichrome-stained sections. The material submitted for LM contains a single core of renal cortical tissue. More than 30 glomeruli are present for examination, of which one is globally sclerotic. The non-sclerotic glomeruli contain open capi…	(740, 747)	(0, 0)	(0, 0)	(0, 0)	(0, 0)	0	0
123	21SP-16785	Male	59	FINAL DIAGNOSIS \n TRANSPLANT KIDNEY, BIOPSY (2 YEARS POST-TRANSPLANTATION): - Acute T-cell-mediated rejection, type IIB; see comment. - Focal C4d-positivity in peritubular capillaries (10-50%), likely representing acute/active antibody-mediated rejection; see comment. - Moderate arteriosclerosis. - Minimal interstitial fibrosis and tubular atrophy (<5%). - No evidence of polyomavirus infection. …	1	1	1	0	minimal	['\\n TRANSPLANT KIDNEY, BIOPSY (2 YEARS POST-TRANSPLANTATION): - Acute T-cell-mediated rejection, type IIB; see comment', ' - Focal C4d-positivity in peritubular capillaries (10-50%), likely representing acute/active antibody-mediated rejection; see comment', ' - No evidence of polyomavirus infection', ' Such findings are consistent with acute T-cell-mediated rejection, type IIB', ' Although mic…	[' - Minimal interstitial fibrosis and tubular atrophy (<5%)']	, MICROSCOPIC DESCRIPTION \n Light Microscopy (LM): The following LM findings are based on hematoxylin and eosin (H&E), periodic acid-Schiff (PAS), and Masson trichrome-stained sections. The material submitted for LM contains three cores of mostly renal cortical tissue. More than 23 glomeruli are present for examination, of which one is globally sclerotic. The non-sclerotic glomeruli contain open…	, MICROSCOPIC DESCRIPTION \n Light Microscopy (LM): The following LM findings are based on hematoxylin and eosin (H&E), periodic acid-Schiff (PAS), and Masson trichrome-stained sections. The material submitted for LM contains three cores of mostly renal cortical tissue. More than 23 glomeruli are present for examination, of which one is globally sclerotic. The non-sclerotic glomeruli contain open…	, MICROSCOPIC DESCRIPTION \n Light Microscopy (LM): The following LM findings are based on hematoxylin and eosin (H&E), periodic acid-Schiff (PAS), and Masson trichrome-stained sections. The material submitted for LM contains three cores of mostly renal cortical tissue. More than 23 glomeruli are present for examination, of which one is globally sclerotic. The non-sclerotic glomeruli contain open…	, MICROSCOPIC DESCRIPTION \n Light Microscopy (LM): The following LM findings are based on hematoxylin and eosin (H&E), periodic acid-Schiff (PAS), and Masson trichrome-stained sections. The material submitted for LM contains three cores of mostly renal cortical tissue. More than 23 glomeruli are present for examination, of which one is globally sclerotic. The non-sclerotic glomeruli contain open…	(842, 849)	(0, 0)	(1200, 1208)	(0, 0)	(0, 0)	0	0
124	21SP-16749	Male	41	FINAL DIAGNOSIS \n TRANSPLANT KIDNEY, TIME-ZERO BIOPSY: - No significant glomerulosclerosis, interstitial fibrosis, tubular atrophy, or chronic vascular disease., MICROSCOPIC DESCRIPTION \n Light Microscopy (LM): The following LM findings are based on hematoxylin and eosin (H&E), periodic acid-Schiff (PAS), and Masson trichrome-stained sections. The material submitted for LM contains a single cor…	0	0	0	0	nosig	[]	['\\n TRANSPLANT KIDNEY, TIME-ZERO BIOPSY: - No significant glomerulosclerosis, interstitial fibrosis, tubular atrophy, or chronic vascular disease']	, MICROSCOPIC DESCRIPTION \n Light Microscopy (LM): The following LM findings are based on hematoxylin and eosin (H&E), periodic acid-Schiff (PAS), and Masson trichrome-stained sections. The material submitted for LM contains a single core of renal cortical tissue. More than 21 glomeruli are present for examination, of which none are globally sclerotic. The glomeruli contain open capillary loops …	, MICROSCOPIC DESCRIPTION \n Light Microscopy (LM): The following LM findings are based on hematoxylin and eosin (H&E), periodic acid-Schiff (PAS), and Masson trichrome-stained sections. The material submitted for LM contains a single core of renal cortical tissue. More than 21 glomeruli are present for examination, of which none are globally sclerotic. The glomeruli contain open capillary loops …	, MICROSCOPIC DESCRIPTION \n Light Microscopy (LM): The following LM findings are based on hematoxylin and eosin (H&E), periodic acid-Schiff (PAS), and Masson trichrome-stained sections. The material submitted for LM contains a single core of renal cortical tissue. More than 21 glomeruli are present for examination, of which none are globally sclerotic. The glomeruli contain open capillary loops …	, MICROSCOPIC DESCRIPTION \n Light Microscopy (LM): The following LM findings are based on hematoxylin and eosin (H&E), periodic acid-Schiff (PAS), and Masson trichrome-stained sections. The material submitted for LM contains a single core of renal cortical tissue. More than 21 glomeruli are present for examination, of which none are globally sclerotic. The glomeruli contain open capillary loops …	(623, 637)	(0, 0)	(0, 0)	(0, 0)	(0, 0)	0	0
125	21SP-16720	Male	54	FINAL DIAGNOSIS \n TRANSPLANT KIDNEY, SURVEILLANCE BIOPSY (3 MONTHS POST-TRANSPLANTATION): - Acute tubular injury. - Mild to moderate interstitial fibrosis and tubular atrophy (~25%). - Moderate arteriosclerosis and hyaline arteriolosclerosis. - No evidence of acute T-cell-mediated rejection. - No evidence of acute antibody-mediated rejection. - No evidence of polyomavirus infection., MICROSCOPIC…	0	0	0	0	mild	[' - No evidence of acute T-cell-mediated rejection', ' - No evidence of acute antibody-mediated rejection', ' - No evidence of polyomavirus infection']	[' - Mild to moderate interstitial fibrosis and tubular atrophy (~25%)']	, MICROSCOPIC DESCRIPTION \n Light Microscopy (LM): The following LM findings are based on hematoxylin and eosin (H&E), periodic acid-Schiff (PAS), and Masson trichrome-stained sections. The material submitted for LM contains two cores of renal cortical tissue. More than 15 glomeruli are present for examination, of which 3 are globally sclerotic. The non-sclerotic glomeruli contain open capillary…	, MICROSCOPIC DESCRIPTION \n Light Microscopy (LM): The following LM findings are based on hematoxylin and eosin (H&E), periodic acid-Schiff (PAS), and Masson trichrome-stained sections. The material submitted for LM contains two cores of renal cortical tissue. More than 15 glomeruli are present for examination, of which 3 are globally sclerotic. The non-sclerotic glomeruli contain open capillary…	, MICROSCOPIC DESCRIPTION \n Light Microscopy (LM): The following LM findings are based on hematoxylin and eosin (H&E), periodic acid-Schiff (PAS), and Masson trichrome-stained sections. The material submitted for LM contains two cores of renal cortical tissue. More than 15 glomeruli are present for examination, of which 3 are globally sclerotic. The non-sclerotic glomeruli contain open capillary…	, MICROSCOPIC DESCRIPTION \n Light Microscopy (LM): The following LM findings are based on hematoxylin and eosin (H&E), periodic acid-Schiff (PAS), and Masson trichrome-stained sections. The material submitted for LM contains two cores of renal cortical tissue. More than 15 glomeruli are present for examination, of which 3 are globally sclerotic. The non-sclerotic glomeruli contain open capillary…	(638, 646)	(0, 0)	(1161, 1169)	(0, 0)	(0, 0)	0	0
126	21SP-16718	Female	42	FINAL DIAGNOSIS \n TRANSPLANT KIDNEY, SURVEILLANCE BIOPSY (3 MONTHS POST-TRANSPLANTATION): - Acute tubular injury with scattered isomeric vacuolization of tubules; see comment. - Moderate arteriosclerosis and mild hyaline arteriolosclerosis. - Minimal interstitial fibrosis and tubular atrophy (<5%). - No evidence of acute T-cell-mediated rejection. - No evidence of acute antibody-mediated rejecti…	0	0	0	0	minimal	[' - No evidence of acute T-cell-mediated rejection', ' - No evidence of acute antibody-mediated rejection', ' - No evidence of polyomavirus infection']	[' - Minimal interstitial fibrosis and tubular atrophy (<5%)']	, MICROSCOPIC DESCRIPTION \n Light Microscopy (LM): The following LM findings are based on hematoxylin and eosin (H&E), periodic acid-Schiff (PAS), and Masson trichrome-stained sections. The material submitted for LM contains two cores of renal cortical tissue. More than 32 glomeruli are present for examination, of which 3 are globally sclerotic. The non-sclerotic glomeruli contain open capillary…	, MICROSCOPIC DESCRIPTION \n Light Microscopy (LM): The following LM findings are based on hematoxylin and eosin (H&E), periodic acid-Schiff (PAS), and Masson trichrome-stained sections. The material submitted for LM contains two cores of renal cortical tissue. More than 32 glomeruli are present for examination, of which 3 are globally sclerotic. The non-sclerotic glomeruli contain open capillary…	, MICROSCOPIC DESCRIPTION \n Light Microscopy (LM): The following LM findings are based on hematoxylin and eosin (H&E), periodic acid-Schiff (PAS), and Masson trichrome-stained sections. The material submitted for LM contains two cores of renal cortical tissue. More than 32 glomeruli are present for examination, of which 3 are globally sclerotic. The non-sclerotic glomeruli contain open capillary…	, MICROSCOPIC DESCRIPTION \n Light Microscopy (LM): The following LM findings are based on hematoxylin and eosin (H&E), periodic acid-Schiff (PAS), and Masson trichrome-stained sections. The material submitted for LM contains two cores of renal cortical tissue. More than 32 glomeruli are present for examination, of which 3 are globally sclerotic. The non-sclerotic glomeruli contain open capillary…	(676, 683)	(0, 0)	(1208, 1216)	(0, 0)	(0, 0)	0	0
127	21SP-16717	Female	47	FINAL DIAGNOSIS \n TRANSPLANT KIDNEY, SURVEILLANCE BIOPSY (3.5 MONTHS POST-TRANSPLANTATION): - Mild arteriosclerosis and hyaline arteriolosclerosis. - No significant interstitial fibrosis or tubular atrophy. - No evidence of acute T-cell-mediated rejection. - No evidence of acute antibody-mediated rejection. - No evidence of polyomavirus infection., MICROSCOPIC DESCRIPTION \n Light Microscopy (LM…	0	0	0	0	nosig	[' - No evidence of acute T-cell-mediated rejection', ' - No evidence of acute antibody-mediated rejection', ' - No evidence of polyomavirus infection']	[' - No significant interstitial fibrosis or tubular atrophy']	, MICROSCOPIC DESCRIPTION \n Light Microscopy (LM): The following LM findings are based on hematoxylin and eosin (H&E), periodic acid-Schiff (PAS), and Masson trichrome-stained sections. The material submitted for LM contains two cores of renal tissue composed of ~60% cortex and ~40% medulla. More than 25 glomeruli are present for examination, of which one is globally sclerotic. The non-sclerotic…	, MICROSCOPIC DESCRIPTION \n Light Microscopy (LM): The following LM findings are based on hematoxylin and eosin (H&E), periodic acid-Schiff (PAS), and Masson trichrome-stained sections. The material submitted for LM contains two cores of renal tissue composed of ~60% cortex and ~40% medulla. More than 25 glomeruli are present for examination, of which one is globally sclerotic. The non-sclerotic…	, MICROSCOPIC DESCRIPTION \n Light Microscopy (LM): The following LM findings are based on hematoxylin and eosin (H&E), periodic acid-Schiff (PAS), and Masson trichrome-stained sections. The material submitted for LM contains two cores of renal tissue composed of ~60% cortex and ~40% medulla. More than 25 glomeruli are present for examination, of which one is globally sclerotic. The non-sclerotic…	, MICROSCOPIC DESCRIPTION \n Light Microscopy (LM): The following LM findings are based on hematoxylin and eosin (H&E), periodic acid-Schiff (PAS), and Masson trichrome-stained sections. The material submitted for LM contains two cores of renal tissue composed of ~60% cortex and ~40% medulla. More than 25 glomeruli are present for examination, of which one is globally sclerotic. The non-sclerotic…	(742, 756)	(0, 0)	(1210, 1218)	(0, 0)	(0, 0)	0	0
128	21SP-16716	Female	70	FINAL DIAGNOSIS \n TRANSPLANT KIDNEY, SURVEILLANCE BIOPSY (3 MONTHS POST-TRANSPLANTATION): - Moderate arteriosclerosis. - Minimal interstitial fibrosis and tubular atrophy (<5%). - No evidence of acute T-cell-mediated rejection. - No evidence of acute antibody-mediated rejection. - No evidence of polyomavirus infection., MICROSCOPIC DESCRIPTION \n Light Microscopy (LM): The following LM findings …	0	0	0	0	minimal	[' - No evidence of acute T-cell-mediated rejection', ' - No evidence of acute antibody-mediated rejection', ' - No evidence of polyomavirus infection']	[' - Minimal interstitial fibrosis and tubular atrophy (<5%)']	, MICROSCOPIC DESCRIPTION \n Light Microscopy (LM): The following LM findings are based on hematoxylin and eosin (H&E), periodic acid-Schiff (PAS), and Masson trichrome-stained sections. The material submitted for LM contains a single core of renal tissue composed of ~75% cortex and ~25% medulla. More than 12 glomeruli are present for examination, of which none are globally sclerotic. The glomeru…	, MICROSCOPIC DESCRIPTION \n Light Microscopy (LM): The following LM findings are based on hematoxylin and eosin (H&E), periodic acid-Schiff (PAS), and Masson trichrome-stained sections. The material submitted for LM contains a single core of renal tissue composed of ~75% cortex and ~25% medulla. More than 12 glomeruli are present for examination, of which none are globally sclerotic. The glomeru…	, MICROSCOPIC DESCRIPTION \n Light Microscopy (LM): The following LM findings are based on hematoxylin and eosin (H&E), periodic acid-Schiff (PAS), and Masson trichrome-stained sections. The material submitted for LM contains a single core of renal tissue composed of ~75% cortex and ~25% medulla. More than 12 glomeruli are present for examination, of which none are globally sclerotic. The glomeru…	, MICROSCOPIC DESCRIPTION \n Light Microscopy (LM): The following LM findings are based on hematoxylin and eosin (H&E), periodic acid-Schiff (PAS), and Masson trichrome-stained sections. The material submitted for LM contains a single core of renal tissue composed of ~75% cortex and ~25% medulla. More than 12 glomeruli are present for examination, of which none are globally sclerotic. The glomeru…	(661, 668)	(0, 0)	(1314, 1322)	(0, 0)	(0, 0)	0	0
129	21SP-16553	Male	52	FINAL DIAGNOSIS \n TRANSPLANT KIDNEY, BIOPSY (3.5 MONTHS POST-TRANSPLANTATION): - Glomerular changes most consistent with earl/mild membranous nephropathy; see comment. - Rare mild tubulitis with minimal interstitial inflammation; see comment. - Mild arteriolosclerosis and hyaline arteriolosclerosis. - Focal minimal interstitial fibrosis and tubular atrophy (<5%). - Insufficient evidence for acut…	0	0	0	0	minimal	[' - Insufficient evidence for acute T-cell-mediated rejection', ' - No evidence of acute antibody-mediated rejection', ' - No evidence of polyomavirus infection']	[' - Focal minimal interstitial fibrosis and tubular atrophy (<5%)']	, MICROSCOPIC DESCRIPTION \n Light Microscopy (LM): The following LM findings are based on hematoxylin and eosin (H&E), periodic acid-Schiff (PAS), and Masson trichrome-stained sections. The material submitted for LM contains two cores of renal cortical tissue. More than 28 glomeruli are present for examination, of which 3 are globally sclerotic. The non-sclerotic glomeruli contain open capillary…	, MICROSCOPIC DESCRIPTION \n Light Microscopy (LM): The following LM findings are based on hematoxylin and eosin (H&E), periodic acid-Schiff (PAS), and Masson trichrome-stained sections. The material submitted for LM contains two cores of renal cortical tissue. More than 28 glomeruli are present for examination, of which 3 are globally sclerotic. The non-sclerotic glomeruli contain open capillary…	, MICROSCOPIC DESCRIPTION \n Light Microscopy (LM): The following LM findings are based on hematoxylin and eosin (H&E), periodic acid-Schiff (PAS), and Masson trichrome-stained sections. The material submitted for LM contains two cores of renal cortical tissue. More than 28 glomeruli are present for examination, of which 3 are globally sclerotic. The non-sclerotic glomeruli contain open capillary…	, MICROSCOPIC DESCRIPTION \n Light Microscopy (LM): The following LM findings are based on hematoxylin and eosin (H&E), periodic acid-Schiff (PAS), and Masson trichrome-stained sections. The material submitted for LM contains two cores of renal cortical tissue. More than 28 glomeruli are present for examination, of which 3 are globally sclerotic. The non-sclerotic glomeruli contain open capillary…	(694, 701)	(0, 0)	(1083, 1091)	(0, 0)	(0, 0)	0	0
130	21SP-16552	Male	33	FINAL DIAGNOSIS \n TRANSPLANT KIDNEY, BIOPSY (3 MONTHS POST-TRANSPLANTATION): - Severe interstitial fibrosis and tubular atrophy. - No evidence of acute T-cell-mediated rejection. - No evidence of acute antibody-mediated rejection. - No evidence of polyomavirus infection. Comment: The biopsy consists mainly of medulla but the portion of cortex that is present demonstrates widespread interstitial …	0	0	0	0	severe	[' - No evidence of acute T-cell-mediated rejection', ' - No evidence of acute antibody-mediated rejection', ' - No evidence of polyomavirus infection']	['\\n TRANSPLANT KIDNEY, BIOPSY (3 MONTHS POST-TRANSPLANTATION): - Severe interstitial fibrosis and tubular atrophy', ' Comment: The biopsy consists mainly of medulla but the portion of cortex that is present demonstrates widespread interstitial fibrosis and tubular atrophy']	, MICROSCOPIC DESCRIPTION \n Light Microscopy (LM): The following LM findings are based on hematoxylin and eosin (H&E), periodic acid-Schiff (PAS), and Masson trichrome-stained sections. The material submitted for LM contains three cores of renal tissue composed of ~75% medulla and ~25% cortex. More than 14 glomeruli are present for examination, of which one is globally sclerotic. The non-sclerot…	, MICROSCOPIC DESCRIPTION \n Light Microscopy (LM): The following LM findings are based on hematoxylin and eosin (H&E), periodic acid-Schiff (PAS), and Masson trichrome-stained sections. The material submitted for LM contains three cores of renal tissue composed of ~75% medulla and ~25% cortex. More than 14 glomeruli are present for examination, of which one is globally sclerotic. The non-sclerot…	, MICROSCOPIC DESCRIPTION \n Light Microscopy (LM): The following LM findings are based on hematoxylin and eosin (H&E), periodic acid-Schiff (PAS), and Masson trichrome-stained sections. The material submitted for LM contains three cores of renal tissue composed of ~75% medulla and ~25% cortex. More than 14 glomeruli are present for examination, of which one is globally sclerotic. The non-sclerot…	, MICROSCOPIC DESCRIPTION \n Light Microscopy (LM): The following LM findings are based on hematoxylin and eosin (H&E), periodic acid-Schiff (PAS), and Masson trichrome-stained sections. The material submitted for LM contains three cores of renal tissue composed of ~75% medulla and ~25% cortex. More than 14 glomeruli are present for examination, of which one is globally sclerotic. The non-sclerot…	(0, 0)	(0, 0)	(1298, 1306)	(0, 0)	(0, 0)	0	0
131	21SP-16531	Male	46	FINAL DIAGNOSIS \n TRANSPLANT KIDNEY, TIME-ZERO BIOPSY: - Prominent acute tubular injury/necrosis. - No significant glomerulosclerosis, interstitial fibrosis, tubular atrophy, or chronic vascular disease., MICROSCOPIC DESCRIPTION \n Light Microscopy (LM): The following LM findings are based on hematoxylin and eosin (H&E), periodic acid-Schiff (PAS), and Masson trichrome-stained sections. The mate…	0	0	0	0	nosig	[]	[' - No significant glomerulosclerosis, interstitial fibrosis, tubular atrophy, or chronic vascular disease']	, MICROSCOPIC DESCRIPTION \n Light Microscopy (LM): The following LM findings are based on hematoxylin and eosin (H&E), periodic acid-Schiff (PAS), and Masson trichrome-stained sections. The material submitted for LM contains a single core of renal cortical tissue. More than 34 glomeruli are present for examination, of which none are globally sclerotic. Some glomeruli show neutrophilic marginatio…	, MICROSCOPIC DESCRIPTION \n Light Microscopy (LM): The following LM findings are based on hematoxylin and eosin (H&E), periodic acid-Schiff (PAS), and Masson trichrome-stained sections. The material submitted for LM contains a single core of renal cortical tissue. More than 34 glomeruli are present for examination, of which none are globally sclerotic. Some glomeruli show neutrophilic marginatio…	, MICROSCOPIC DESCRIPTION \n Light Microscopy (LM): The following LM findings are based on hematoxylin and eosin (H&E), periodic acid-Schiff (PAS), and Masson trichrome-stained sections. The material submitted for LM contains a single core of renal cortical tissue. More than 34 glomeruli are present for examination, of which none are globally sclerotic. Some glomeruli show neutrophilic marginatio…	, MICROSCOPIC DESCRIPTION \n Light Microscopy (LM): The following LM findings are based on hematoxylin and eosin (H&E), periodic acid-Schiff (PAS), and Masson trichrome-stained sections. The material submitted for LM contains a single core of renal cortical tissue. More than 34 glomeruli are present for examination, of which none are globally sclerotic. Some glomeruli show neutrophilic marginatio…	(646, 660)	(0, 0)	(0, 0)	(0, 0)	(0, 0)	0	0
132	21SP-16469	Female	35	FINAL DIAGNOSIS \n TRANSPLANT KIDNEY, BIOPSY (1.5 MONTHS POST-TRANSPLANTATION): - Acute tubular injury. - Severe hyaline arteriolosclerosis moderate arteriosclerosis. - Diffuse early/evolving fibrosis; see comment. - Insufficient evidence for acute T-cell-mediated rejection. - Insufficient evidence for acute antibody-mediated rejection. - No evidence of polyomavirus infection. Comment: The biopsy…	0	0	0	0	mild	[' - Insufficient evidence for acute T-cell-mediated rejection', ' - Insufficient evidence for acute antibody-mediated rejection', ' - No evidence of polyomavirus infection']	[' Overall, well-established interstitial fibrosis and tubular atrophy are mild, but early/evolving fibrosis is likely present more diffusely']	, MICROSCOPIC DESCRIPTION \n Light Microscopy (LM): The following LM findings are based on hematoxylin and eosin (H&E), periodic acid-Schiff (PAS), and Masson trichrome-stained sections. The material submitted for LM contains two cores of renal tissue composed of ~85% cortex and ~15% medulla. More than 27 glomeruli are present for examination, of which 3 are globally sclerotic. Some of the non-sc…	, MICROSCOPIC DESCRIPTION \n Light Microscopy (LM): The following LM findings are based on hematoxylin and eosin (H&E), periodic acid-Schiff (PAS), and Masson trichrome-stained sections. The material submitted for LM contains two cores of renal tissue composed of ~85% cortex and ~15% medulla. More than 27 glomeruli are present for examination, of which 3 are globally sclerotic. Some of the non-sc…	, MICROSCOPIC DESCRIPTION \n Light Microscopy (LM): The following LM findings are based on hematoxylin and eosin (H&E), periodic acid-Schiff (PAS), and Masson trichrome-stained sections. The material submitted for LM contains two cores of renal tissue composed of ~85% cortex and ~15% medulla. More than 27 glomeruli are present for examination, of which 3 are globally sclerotic. Some of the non-sc…	, MICROSCOPIC DESCRIPTION \n Light Microscopy (LM): The following LM findings are based on hematoxylin and eosin (H&E), periodic acid-Schiff (PAS), and Masson trichrome-stained sections. The material submitted for LM contains two cores of renal tissue composed of ~85% cortex and ~15% medulla. More than 27 glomeruli are present for examination, of which 3 are globally sclerotic. Some of the non-sc…	(719, 723)	(0, 0)	(1416, 1424)	(0, 0)	(0, 0)	0	0
133	21SP-16360	Male	40	FINAL DIAGNOSIS \n TRANSPLANT KIDNEY, SURVEILLANCE BIOPSY (3 MONTHS POST-TRANSPLANTATION): - Mild arterioslerosis and hyaline arteriolosclerosis. - No significant interstitial fibrosis or tubular atrophy. - No evidence of acute T-cell-mediated rejection. - No evidence of acute antibody-mediated rejection. - No evidence of polyomavirus infection., MICROSCOPIC DESCRIPTION \n Light Microscopy (LM): …	0	0	0	0	nosig	[' - No evidence of acute T-cell-mediated rejection', ' - No evidence of acute antibody-mediated rejection', ' - No evidence of polyomavirus infection']	[' - No significant interstitial fibrosis or tubular atrophy']	, MICROSCOPIC DESCRIPTION \n Light Microscopy (LM): The following LM findings are based on hematoxylin and eosin (H&E), periodic acid-Schiff (PAS), and Masson trichrome-stained sections. The material submitted for LM contains two cores of renal cortical tissue. More than 22 glomeruli are present for examination, of which one is globally sclerotic. The glomeruli contain open capillary loops with n…	, MICROSCOPIC DESCRIPTION \n Light Microscopy (LM): The following LM findings are based on hematoxylin and eosin (H&E), periodic acid-Schiff (PAS), and Masson trichrome-stained sections. The material submitted for LM contains two cores of renal cortical tissue. More than 22 glomeruli are present for examination, of which one is globally sclerotic. The glomeruli contain open capillary loops with n…	, MICROSCOPIC DESCRIPTION \n Light Microscopy (LM): The following LM findings are based on hematoxylin and eosin (H&E), periodic acid-Schiff (PAS), and Masson trichrome-stained sections. The material submitted for LM contains two cores of renal cortical tissue. More than 22 glomeruli are present for examination, of which one is globally sclerotic. The glomeruli contain open capillary loops with n…	, MICROSCOPIC DESCRIPTION \n Light Microscopy (LM): The following LM findings are based on hematoxylin and eosin (H&E), periodic acid-Schiff (PAS), and Masson trichrome-stained sections. The material submitted for LM contains two cores of renal cortical tissue. More than 22 glomeruli are present for examination, of which one is globally sclerotic. The glomeruli contain open capillary loops with n…	(617, 631)	(0, 0)	(1089, 1097)	(0, 0)	(0, 0)	0	0
134	21SP-16355	Male	63	FINAL DIAGNOSIS \n TRANSPLANT KIDNEY, BIOPSY (3 MONTHS POST-TRANSPLANTATION): - Acute tubular injury. - Well-demarcated zones of interstitial fibrosis/tubular atrophy with solidified and segmentally sclerotic glomeruli; see comment. - Focal severe arteriosclerosis and moderate hyaline arteriolosclerosis. - No evidence of acute T-cell-mediated rejection. - No evidence of acute antibody-mediated re…	0	0	0	0	noinfo	[' - No evidence of acute T-cell-mediated rejection', ' - No evidence of acute antibody-mediated rejection', ' - No evidence of polyomavirus infection', ' The background kidney shows acute tubular injury without evidence of acute rejection']	[' - Well-demarcated zones of interstitial fibrosis/tubular atrophy with solidified and segmentally sclerotic glomeruli; see comment', ' Comment: The biopsy contains 2 cores of renal cortex with both with well-demarcated large areas of interstitial fibrosis and tubular atrophy containing solidified glomeruli and a few segmentally sclerotic glomeruli']	, MICROSCOPIC DESCRIPTION \n Light Microscopy (LM): The following LM findings are based on hematoxylin and eosin (H&E), periodic acid-Schiff (PAS), and Masson trichrome-stained sections. The material submitted for LM contains two cores of renal cortical tissue. More than 21 glomeruli are present for examination, of which 7 are globally sclerotic and 3-4 shows segmental sclerosis. The non-scleroti…	, MICROSCOPIC DESCRIPTION \n Light Microscopy (LM): The following LM findings are based on hematoxylin and eosin (H&E), periodic acid-Schiff (PAS), and Masson trichrome-stained sections. The material submitted for LM contains two cores of renal cortical tissue. More than 21 glomeruli are present for examination, of which 7 are globally sclerotic and 3-4 shows segmental sclerosis. The sclerotic gl…	, MICROSCOPIC DESCRIPTION \n Light Microscopy (LM): The following LM findings are based on hematoxylin and eosin (H&E), periodic acid-Schiff (PAS), and Masson trichrome-stained sections. The material submitted for LM contains two cores of renal cortical tissue. More than 21 glomeruli are present for examination, of which 7 are globally sclerotic and 3-4 shows segmental sclerosis. The non-scleroti…	, MICROSCOPIC DESCRIPTION \n Light Microscopy (LM): The following LM findings are based on hematoxylin and eosin (H&E), periodic acid-Schiff (PAS), and Masson trichrome-stained sections. The material submitted for LM contains two cores of renal cortical tissue. More than 21 glomeruli are present for examination, of which 7 are globally sclerotic and 3-4 shows segmental sclerosis. The sclerotic gl…	(0, 0)	(0, 0)	(1285, 1293)	(0, 0)	(0, 0)	0	0
135	21SP-16354	Male	52	FINAL DIAGNOSIS \n TRANSPLANT KIDNEY, SURVEILLANCE BIOPSY (3 MONTHS POST-TRANSPLANTATION): - Focal subcapsular renal cortical scar; see comment. - Mild arteriosclerosis. - No evidence of acute T-cell-mediated rejection. - No evidence of acute antibody-mediated rejection. - No evidence of polyomavirus infection. Comment: The biopsy shows a subcapsular focus of cortical scar that is well-demarcated…	0	0	0	0	noinfo	[' - No evidence of acute T-cell-mediated rejection', ' - No evidence of acute antibody-mediated rejection', ' - No evidence of polyomavirus infection']	[]	, MICROSCOPIC DESCRIPTION \n Light Microscopy (LM): The following LM findings are based on hematoxylin and eosin (H&E), periodic acid-Schiff (PAS), and Masson trichrome-stained sections. The material submitted for LM contains two cores of renal tissue. One core consists fairly unremarkable renal cortex with 8 glomeruli, all of which are viable. These glomeruli contain open capillary loops with no…	, MICROSCOPIC DESCRIPTION \n Light Microscopy (LM): The following LM findings are based on hematoxylin and eosin (H&E), periodic acid-Schiff (PAS), and Masson trichrome-stained sections. The material submitted for LM contains two cores of renal tissue. One core consists fairly unremarkable renal cortex with 8 glomeruli, all of which are viable. These glomeruli contain open capillary loops with no…	, MICROSCOPIC DESCRIPTION \n Light Microscopy (LM): The following LM findings are based on hematoxylin and eosin (H&E), periodic acid-Schiff (PAS), and Masson trichrome-stained sections. The material submitted for LM contains two cores of renal tissue. One core consists fairly unremarkable renal cortex with 8 glomeruli, all of which are viable. These glomeruli contain open capillary loops with no…	, MICROSCOPIC DESCRIPTION \n Light Microscopy (LM): The following LM findings are based on hematoxylin and eosin (H&E), periodic acid-Schiff (PAS), and Masson trichrome-stained sections. The material submitted for LM contains two cores of renal tissue. One core consists fairly unremarkable renal cortex with 8 glomeruli, all of which are viable. These glomeruli contain open capillary loops with no…	(646, 653)	(0, 0)	(1532, 1540)	(0, 0)	(0, 0)	0	0
136	21SP-16353	Female	34	FINAL DIAGNOSIS \n TRANSPLANT KIDNEY, SURVEILLANCE BIOPSY (3 MONTHS POST-TRANSPLANTATION): - Borderline changes; see comment. - Focal IgA staining on immunofluorescence; see comment. - Mild interstitial fibrosis and tubular atrophy (~10%). - No evidence of acute antibody-mediated rejection. - No evidence of polyomavirus infection. Comment: The biopsy shows mild interstitial inflammation with mild…	0	0	0	0	mild	[' - No evidence of acute antibody-mediated rejection', ' - No evidence of polyomavirus infection', ' These findings are consistent with borderline changes if other etiologies such as infection and obstruction can be excluded']	[' - Mild interstitial fibrosis and tubular atrophy (~10%)']	, MICROSCOPIC DESCRIPTION \n Light Microscopy (LM): The following LM findings are based on hematoxylin and eosin (H&E), periodic acid-Schiff (PAS), and Masson trichrome-stained sections. The material submitted for LM contains two cores of renal cortical tissue. More than 25 glomeruli are present for examination, of which one is globally sclerotic. The non-sclerotic glomeruli contain open capillar…	, MICROSCOPIC DESCRIPTION \n Light Microscopy (LM): The following LM findings are based on hematoxylin and eosin (H&E), periodic acid-Schiff (PAS), and Masson trichrome-stained sections. The material submitted for LM contains two cores of renal cortical tissue. More than 25 glomeruli are present for examination, of which one is globally sclerotic. The non-sclerotic glomeruli contain open capillar…	, MICROSCOPIC DESCRIPTION \n Light Microscopy (LM): The following LM findings are based on hematoxylin and eosin (H&E), periodic acid-Schiff (PAS), and Masson trichrome-stained sections. The material submitted for LM contains two cores of renal cortical tissue. More than 25 glomeruli are present for examination, of which one is globally sclerotic. The non-sclerotic glomeruli contain open capillar…	, MICROSCOPIC DESCRIPTION \n Light Microscopy (LM): The following LM findings are based on hematoxylin and eosin (H&E), periodic acid-Schiff (PAS), and Masson trichrome-stained sections. The material submitted for LM contains two cores of renal cortical tissue. More than 25 glomeruli are present for examination, of which one is globally sclerotic. The non-sclerotic glomeruli contain open capillar…	(923, 927)	(0, 0)	(1269, 1277)	(0, 0)	(0, 0)	0	0
137	21SP-16188	Female	38	FINAL DIAGNOSIS \n TRANSPLANT KIDNEY, TIME-ZERO BIOPSY: Acute tubular injury/necrosis. Mild arteriosclerosis. No significant glomerulosclerosis, interstitial fibrosis or tubular atrophy., MICROSCOPIC DESCRIPTION \n Light Microscopy (LM): The following LM findings are based on hematoxylin and eosin (H&E), periodic acid-Schiff (PAS), and Masson trichrome-stained sections. The specimen submitted for…	0	0	0	0	nosig	[]	[' No significant glomerulosclerosis, interstitial fibrosis or tubular atrophy']	, MICROSCOPIC DESCRIPTION \n Light Microscopy (LM): The following LM findings are based on hematoxylin and eosin (H&E), periodic acid-Schiff (PAS), and Masson trichrome-stained sections. The specimen submitted for light microscopic evaluation consists of cortical tissue with at least 21 glomeruli. No segmentally or globally sclerosed glomeruli are seen. The glomeruli show open capillary loops wit…	, MICROSCOPIC DESCRIPTION \n Light Microscopy (LM): The following LM findings are based on hematoxylin and eosin (H&E), periodic acid-Schiff (PAS), and Masson trichrome-stained sections. The specimen submitted for light microscopic evaluation consists of cortical tissue with at least 21 glomeruli. No segmentally or globally sclerosed glomeruli are seen. The glomeruli show open capillary loops wit…	, MICROSCOPIC DESCRIPTION \n Light Microscopy (LM): The following LM findings are based on hematoxylin and eosin (H&E), periodic acid-Schiff (PAS), and Masson trichrome-stained sections. The specimen submitted for light microscopic evaluation consists of cortical tissue with at least 21 glomeruli. No segmentally or globally sclerosed glomeruli are seen. The glomeruli show open capillary loops wit…	, MICROSCOPIC DESCRIPTION \n Light Microscopy (LM): The following LM findings are based on hematoxylin and eosin (H&E), periodic acid-Schiff (PAS), and Masson trichrome-stained sections. The specimen submitted for light microscopic evaluation consists of cortical tissue with at least 21 glomeruli. No segmentally or globally sclerosed glomeruli are seen. The glomeruli show open capillary loops wit…	(824, 838)	(0, 0)	(0, 0)	(0, 0)	(0, 0)	0	0
138	21SP-16186	Male	63	FINAL DIAGNOSIS \n TRANSPLANT KIDNEY, BIOPSY (FIVE YEARS POST-TRANSPLANTATION): Borderline changes; see comment. Mild glomerulitis; see comment. Moderate interstitial fibrosis and tubular atrophy (~25%). Moderate arteriosclerosis and hyaline arteriolosclerosis. No evidence of polyomavirus infection. Comment: The biopsy shows mild interstitial inflammation and scattered mild tubulitis (i1/t1). The…	0	0	0	0	moderate	[' No evidence of polyomavirus infection', ' Thus, the findings are insufficient for antibody-mediated rejection']	[' Moderate interstitial fibrosis and tubular atrophy (~25%)']	, MICROSCOPIC DESCRIPTION \n Light Microscopy (LM): The following LM findings are based on hematoxylin and eosin (H&E), periodic acid-Schiff (PAS), and Masson trichrome-stained sections. The specimen submitted for light microscopic evaluation consists of cortical tissue with at least 15 glomeruli, 4 of which are globally sclerosed. No segmentally sclerosed glomeruli are seen. The non-sclerotic gl…	, MICROSCOPIC DESCRIPTION \n Light Microscopy (LM): The following LM findings are based on hematoxylin and eosin (H&E), periodic acid-Schiff (PAS), and Masson trichrome-stained sections. The specimen submitted for light microscopic evaluation consists of cortical tissue with at least 15 glomeruli, 4 of which are globally sclerosed. No segmentally sclerosed glomeruli are seen. The non-sclerotic gl…	, MICROSCOPIC DESCRIPTION \n Light Microscopy (LM): The following LM findings are based on hematoxylin and eosin (H&E), periodic acid-Schiff (PAS), and Masson trichrome-stained sections. The specimen submitted for light microscopic evaluation consists of cortical tissue with at least 15 glomeruli, 4 of which are globally sclerosed. No segmentally sclerosed glomeruli are seen. The non-sclerotic gl…	, MICROSCOPIC DESCRIPTION \n Light Microscopy (LM): The following LM findings are based on hematoxylin and eosin (H&E), periodic acid-Schiff (PAS), and Masson trichrome-stained sections. The specimen submitted for light microscopic evaluation consists of cortical tissue with at least 15 glomeruli, 4 of which are globally sclerosed. No segmentally sclerosed glomeruli are seen. The non-sclerotic gl…	(685, 693)	(0, 0)	(1316, 1324)	(0, 0)	(0, 0)	0	0
139	21SP-16172	Female	42	FINAL DIAGNOSIS \n TRANSPLANT KIDNEY, BIOPSY (SIX YEARS POST-TRANSPLANTATION): Widespread interstitial inflammation with prominent neutrophils; see comment. Severe interstitial fibrosis and tubular atrophy (>50%). Moderate arteriosclerosis and mild hyaline arteriolosclerosis. No evidence of antibody-mediated rejection. No evidence of polyomavirus infection. Comment: The biopsy shows widespread in…	0	0	0	0	severe	[' No evidence of antibody-mediated rejection', ' No evidence of polyomavirus infection', ' Most tubules are filled with luminal neutrophils, which is a finding that is highly suspicious for an ascending urinary tract infection (i', ' Severe tubulitis is readily identified but in the setting of possible infection, the tubulitis is nonspecific']	[' Severe interstitial fibrosis and tubular atrophy (>50%)']	, MICROSCOPIC DESCRIPTION \n Light Microscopy (LM): The following LM findings are based on hematoxylin and eosin (H&E), periodic acid-Schiff (PAS), and Masson trichrome-stained sections. The specimen submitted for light microscopic evaluation consists of cortical tissue with at least 22 glomeruli, 2 of which are globally sclerosed. No segmentally sclerosed glomeruli are seen. The non-sclerotic gl…	, MICROSCOPIC DESCRIPTION \n Light Microscopy (LM): The following LM findings are based on hematoxylin and eosin (H&E), periodic acid-Schiff (PAS), and Masson trichrome-stained sections. The specimen submitted for light microscopic evaluation consists of cortical tissue with at least 22 glomeruli, 2 of which are globally sclerosed. No segmentally sclerosed glomeruli are seen. The non-sclerotic gl…	, MICROSCOPIC DESCRIPTION \n Light Microscopy (LM): The following LM findings are based on hematoxylin and eosin (H&E), periodic acid-Schiff (PAS), and Masson trichrome-stained sections. The specimen submitted for light microscopic evaluation consists of cortical tissue with at least 22 glomeruli, 2 of which are globally sclerosed. No segmentally sclerosed glomeruli are seen. The non-sclerotic gl…	, MICROSCOPIC DESCRIPTION \n Light Microscopy (LM): The following LM findings are based on hematoxylin and eosin (H&E), periodic acid-Schiff (PAS), and Masson trichrome-stained sections. The specimen submitted for light microscopic evaluation consists of cortical tissue with at least 22 glomeruli, 2 of which are globally sclerosed. No segmentally sclerosed glomeruli are seen. The non-sclerotic gl…	(687, 693)	(0, 0)	(1428, 1436)	(0, 0)	(0, 0)	0	0
140	21SP-16094	Male	64	FINAL DIAGNOSIS \n TRANSPLANT KIDNEY, BIOPSY (THREE MONTHS POST-TRANSPLANTATION): Acute tubular injury. Rare mild tubulitis; see comment. Mild interstitial fibrosis and tubular atrophy (~20%). Moderate arteriosclerosis and mild hyaline arteriolosclerosis. No evidence of acute T-cell mediated or antibody-mediated rejection. No evidence of polyomavirus infection. Comment: The biopsy shows rare tubu…	0	0	0	0	mild	[' No evidence of acute T-cell mediated or antibody-mediated rejection', ' No evidence of polyomavirus infection', ' These features suggest that the tubulitis is likely nonspecific and not related to a rejection-type process']	[' Mild interstitial fibrosis and tubular atrophy (~20%)']	, MICROSCOPIC DESCRIPTION \n Light Microscopy (LM): The following LM findings are based on hematoxylin and eosin (H&E), periodic acid-Schiff (PAS), and Masson trichrome-stained sections. The specimen submitted for light microscopic evaluation consists of cortical tissue with at least 19 glomeruli. No globally or segmentally sclerosed glomeruli are seen. The glomeruli are either unremarkable or sh…	, MICROSCOPIC DESCRIPTION \n Light Microscopy (LM): The following LM findings are based on hematoxylin and eosin (H&E), periodic acid-Schiff (PAS), and Masson trichrome-stained sections. The specimen submitted for light microscopic evaluation consists of cortical tissue with at least 19 glomeruli. No globally or segmentally sclerosed glomeruli are seen. The glomeruli are either unremarkable or sh…	, MICROSCOPIC DESCRIPTION \n Light Microscopy (LM): The following LM findings are based on hematoxylin and eosin (H&E), periodic acid-Schiff (PAS), and Masson trichrome-stained sections. The specimen submitted for light microscopic evaluation consists of cortical tissue with at least 19 glomeruli. No globally or segmentally sclerosed glomeruli are seen. The glomeruli are either unremarkable or sh…	, MICROSCOPIC DESCRIPTION \n Light Microscopy (LM): The following LM findings are based on hematoxylin and eosin (H&E), periodic acid-Schiff (PAS), and Masson trichrome-stained sections. The specimen submitted for light microscopic evaluation consists of cortical tissue with at least 19 glomeruli. No globally or segmentally sclerosed glomeruli are seen. The glomeruli are either unremarkable or sh…	(651, 655)	(0, 0)	(1268, 1276)	(0, 0)	(0, 0)	0	0
141	21SP-16093	Male	65	FINAL DIAGNOSIS \n TRANSPLANT KIDNEY, BIOPSY (THREE MONTHS POST-TRANSPLANTATION): Acute tubular injury. Scattered mild tubulitis; see comment. Mild interstitial fibrosis and tubular atrophy (~15%). Mild hyaline arteriolosclerosis. No evidence of antibody-mediated rejection. No evidence of polyomavirus infection. Comment: The biopsy shows few non-atrophic tubules with mild tubulitis (t1), and only…	0	0	0	0	mild	[' No evidence of antibody-mediated rejection', ' No evidence of polyomavirus infection']	[' Mild interstitial fibrosis and tubular atrophy (~15%)']	, MICROSCOPIC DESCRIPTION \n Light Microscopy (LM): The following LM findings are based on hematoxylin and eosin (H&E), periodic acid-Schiff (PAS), and Masson trichrome-stained sections. The specimen submitted for light microscopic evaluation consists of cortical tissue with at least 25 glomeruli, 1 of which are globally sclerosed. No segmentally sclerosed glomeruli are seen. The non-sclerotic gl…	, MICROSCOPIC DESCRIPTION \n Light Microscopy (LM): The following LM findings are based on hematoxylin and eosin (H&E), periodic acid-Schiff (PAS), and Masson trichrome-stained sections. The specimen submitted for light microscopic evaluation consists of cortical tissue with at least 25 glomeruli, 1 of which are globally sclerosed. No segmentally sclerosed glomeruli are seen. The non-sclerotic gl…	, MICROSCOPIC DESCRIPTION \n Light Microscopy (LM): The following LM findings are based on hematoxylin and eosin (H&E), periodic acid-Schiff (PAS), and Masson trichrome-stained sections. The specimen submitted for light microscopic evaluation consists of cortical tissue with at least 25 glomeruli, 1 of which are globally sclerosed. No segmentally sclerosed glomeruli are seen. The non-sclerotic gl…	, MICROSCOPIC DESCRIPTION \n Light Microscopy (LM): The following LM findings are based on hematoxylin and eosin (H&E), periodic acid-Schiff (PAS), and Masson trichrome-stained sections. The specimen submitted for light microscopic evaluation consists of cortical tissue with at least 25 glomeruli, 1 of which are globally sclerosed. No segmentally sclerosed glomeruli are seen. The non-sclerotic gl…	(687, 691)	(0, 0)	(1287, 1295)	(0, 0)	(0, 0)	0	0
142	21SP-15923	Male	51	FINAL DIAGNOSIS \n TRANSPLANT KIDNEY, SURVEILLANCE BIOPSY (4 MONTHS POST-TRANSPLANTATION): - Focal minimal interstitial fibrosis and tubular atrophy (<5%). - No evidence of acute T-cell-mediated rejection. - No evidence of acute antibody-mediated rejection. - No evidence of polyomavirus infection., MICROSCOPIC DESCRIPTION \n Light Microscopy (LM): The following LM findings are based on hematoxyli…	0	0	0	0	minimal	[' - No evidence of acute T-cell-mediated rejection', ' - No evidence of acute antibody-mediated rejection', ' - No evidence of polyomavirus infection']	['\\n TRANSPLANT KIDNEY, SURVEILLANCE BIOPSY (4 MONTHS POST-TRANSPLANTATION): - Focal minimal interstitial fibrosis and tubular atrophy (<5%)']	, MICROSCOPIC DESCRIPTION \n Light Microscopy (LM): The following LM findings are based on hematoxylin and eosin (H&E), periodic acid-Schiff (PAS), and Masson trichrome-stained sections. The material submitted for LM contains two cores of renal cortical tissue. More than 21 glomeruli are present for examination, of which none are globally sclerotic. The glomeruli contain open capillary loops with…	, MICROSCOPIC DESCRIPTION \n Light Microscopy (LM): The following LM findings are based on hematoxylin and eosin (H&E), periodic acid-Schiff (PAS), and Masson trichrome-stained sections. The material submitted for LM contains two cores of renal cortical tissue. More than 21 glomeruli are present for examination, of which none are globally sclerotic. The glomeruli contain open capillary loops with…	, MICROSCOPIC DESCRIPTION \n Light Microscopy (LM): The following LM findings are based on hematoxylin and eosin (H&E), periodic acid-Schiff (PAS), and Masson trichrome-stained sections. The material submitted for LM contains two cores of renal cortical tissue. More than 21 glomeruli are present for examination, of which none are globally sclerotic. The glomeruli contain open capillary loops with…	, MICROSCOPIC DESCRIPTION \n Light Microscopy (LM): The following LM findings are based on hematoxylin and eosin (H&E), periodic acid-Schiff (PAS), and Masson trichrome-stained sections. The material submitted for LM contains two cores of renal cortical tissue. More than 21 glomeruli are present for examination, of which none are globally sclerotic. The glomeruli contain open capillary loops with…	(625, 632)	(0, 0)	(1076, 1084)	(0, 0)	(0, 0)	0	0
143	21SP-15739	Male	47	FINAL DIAGNOSIS \n TRANSPLANT KIDNEY, TIME-ZERO BIOPSY: - Mild hyaline arterio- and arteriolosclerosis. - Mild acute tubular injury/necrosis. - No significant glomerulosclerosis, interstitial fibrosis, or tubular atrophy., MICROSCOPIC DESCRIPTION \n Light Microscopy (LM): The following LM findings are based on hematoxylin and eosin (H&E), periodic acid-Schiff (PAS), and Masson trichrome-stained s…	0	0	0	0	nosig	[]	[' - No significant glomerulosclerosis, interstitial fibrosis, or tubular atrophy']	, MICROSCOPIC DESCRIPTION \n Light Microscopy (LM): The following LM findings are based on hematoxylin and eosin (H&E), periodic acid-Schiff (PAS), and Masson trichrome-stained sections. The material submitted for LM contains a single wedge of renal cortical tissue. More than 25 glomeruli are present for examination, of which none are globally sclerotic. The glomeruli contain open capillary loops…	, MICROSCOPIC DESCRIPTION \n Light Microscopy (LM): The following LM findings are based on hematoxylin and eosin (H&E), periodic acid-Schiff (PAS), and Masson trichrome-stained sections. The material submitted for LM contains a single wedge of renal cortical tissue. More than 25 glomeruli are present for examination, of which none are globally sclerotic. The glomeruli contain open capillary loops…	, MICROSCOPIC DESCRIPTION \n Light Microscopy (LM): The following LM findings are based on hematoxylin and eosin (H&E), periodic acid-Schiff (PAS), and Masson trichrome-stained sections. The material submitted for LM contains a single wedge of renal cortical tissue. More than 25 glomeruli are present for examination, of which none are globally sclerotic. The glomeruli contain open capillary loops…	, MICROSCOPIC DESCRIPTION \n Light Microscopy (LM): The following LM findings are based on hematoxylin and eosin (H&E), periodic acid-Schiff (PAS), and Masson trichrome-stained sections. The material submitted for LM contains a single wedge of renal cortical tissue. More than 25 glomeruli are present for examination, of which none are globally sclerotic. The glomeruli contain open capillary loops…	(638, 652)	(0, 0)	(0, 0)	(0, 0)	(0, 0)	0	0
144	21SP-15637	Female	26	FINAL DIAGNOSIS \n TRANSPLANT KIDNEY, SURVEILLANCE BIOPSY (13 MONTHS POST-TRANSPLANTATION): - Global glomerulosclerosis (~15%). - Mild hyaline arteriolosclerosis. - Minimal interstitial fibrosis and tubular atrophy (<5%). - No evidence of acute T-cell-mediated rejection. - No evidence of acute antibody-mediated rejection. - No evidence of polyomavirus infection., MICROSCOPIC DESCRIPTION \n Light …	0	0	0	0	minimal	[' - No evidence of acute T-cell-mediated rejection', ' - No evidence of acute antibody-mediated rejection', ' - No evidence of polyomavirus infection']	[' - Minimal interstitial fibrosis and tubular atrophy (<5%)']	, MICROSCOPIC DESCRIPTION \n Light Microscopy (LM): The following LM findings are based on hematoxylin and eosin (H&E), periodic acid-Schiff (PAS), and Masson trichrome-stained sections. The material submitted for LM contains two cores of renal tissue composed of ~60% cortex and ~40% medulla. More than 20 glomeruli are present for examination, of which 4 are globally sclerotic. The non-sclerotic …	, MICROSCOPIC DESCRIPTION \n Light Microscopy (LM): The following LM findings are based on hematoxylin and eosin (H&E), periodic acid-Schiff (PAS), and Masson trichrome-stained sections. The material submitted for LM contains two cores of renal tissue composed of ~60% cortex and ~40% medulla. More than 20 glomeruli are present for examination, of which 4 are globally sclerotic. The non-sclerotic …	, MICROSCOPIC DESCRIPTION \n Light Microscopy (LM): The following LM findings are based on hematoxylin and eosin (H&E), periodic acid-Schiff (PAS), and Masson trichrome-stained sections. The material submitted for LM contains two cores of renal tissue composed of ~60% cortex and ~40% medulla. More than 20 glomeruli are present for examination, of which 4 are globally sclerotic. The non-sclerotic …	, MICROSCOPIC DESCRIPTION \n Light Microscopy (LM): The following LM findings are based on hematoxylin and eosin (H&E), periodic acid-Schiff (PAS), and Masson trichrome-stained sections. The material submitted for LM contains two cores of renal tissue composed of ~60% cortex and ~40% medulla. More than 20 glomeruli are present for examination, of which 4 are globally sclerotic. The non-sclerotic …	(668, 675)	(0, 0)	(1172, 1180)	(0, 0)	(0, 0)	0	0
145	21SP-15633	Female	44	FINAL DIAGNOSIS \n TRANSPLANT KIDNEY, SURVEILLANCE BIOPSY (3 MONTHS POST-TRANSPLANTATION): - Mild interstitial fibrosis and tubular atrophy (~15%) with subcapsular accentuation. - Mild hyaline arteriolosclerosis. - No evidence of acute T-cell-mediated rejection. - No evidence of acute antibody-mediated rejection. - No evidence of polyomavirus infection., MICROSCOPIC DESCRIPTION \n Light Microscop…	0	0	0	0	mild	[' - No evidence of acute T-cell-mediated rejection', ' - No evidence of acute antibody-mediated rejection', ' - No evidence of polyomavirus infection']	['\\n TRANSPLANT KIDNEY, SURVEILLANCE BIOPSY (3 MONTHS POST-TRANSPLANTATION): - Mild interstitial fibrosis and tubular atrophy (~15%) with subcapsular accentuation']	, MICROSCOPIC DESCRIPTION \n Light Microscopy (LM): The following LM findings are based on hematoxylin and eosin (H&E), periodic acid-Schiff (PAS), and Masson trichrome-stained sections. The material submitted for LM contains two cores of renal tissue composed of ~80% cortex and ~20% medulla. More than 21 glomeruli are present for examination, of which none are globally sclerotic. The glomeruli c…	, MICROSCOPIC DESCRIPTION \n Light Microscopy (LM): The following LM findings are based on hematoxylin and eosin (H&E), periodic acid-Schiff (PAS), and Masson trichrome-stained sections. The material submitted for LM contains two cores of renal tissue composed of ~80% cortex and ~20% medulla. More than 21 glomeruli are present for examination, of which none are globally sclerotic. The glomeruli c…	, MICROSCOPIC DESCRIPTION \n Light Microscopy (LM): The following LM findings are based on hematoxylin and eosin (H&E), periodic acid-Schiff (PAS), and Masson trichrome-stained sections. The material submitted for LM contains two cores of renal tissue composed of ~80% cortex and ~20% medulla. More than 21 glomeruli are present for examination, of which none are globally sclerotic. The glomeruli c…	, MICROSCOPIC DESCRIPTION \n Light Microscopy (LM): The following LM findings are based on hematoxylin and eosin (H&E), periodic acid-Schiff (PAS), and Masson trichrome-stained sections. The material submitted for LM contains two cores of renal tissue composed of ~80% cortex and ~20% medulla. More than 21 glomeruli are present for examination, of which none are globally sclerotic. The glomeruli c…	(632, 636)	(0, 0)	(1185, 1193)	(0, 0)	(0, 0)	0	0
146	21SP-15632	Male	37	FINAL DIAGNOSIS \n TRANSPLANT KIDNEY, BIOPSY (9 MONTHS POST-TRANSPLANTATION): - Nonspecific glomerular changes consistent with pediatric allograft in adult recipient; see comment. - No significant interstitial fibrosis or tubular atrophy. - No evidence of acute T-cell-mediated rejection. - No evidence of acute antibody-mediated rejection. - No evidence of polyomavirus infection. Comment: The biop…	0	0	0	0	nosig	[' - No evidence of acute T-cell-mediated rejection', ' - No evidence of acute antibody-mediated rejection', ' - No evidence of polyomavirus infection']	[' - No significant interstitial fibrosis or tubular atrophy']	, MICROSCOPIC DESCRIPTION \n Light Microscopy (LM): The following LM findings are based on hematoxylin and eosin (H&E), periodic acid-Schiff (PAS), and Masson trichrome-stained sections. The material submitted for LM contains a single core of renal cortical tissue. More than 27 glomeruli are present for examination, of which none are globally or segmentally sclerotic. Several additional glomeruli…	, MICROSCOPIC DESCRIPTION \n Light Microscopy (LM): The following LM findings are based on hematoxylin and eosin (H&E), periodic acid-Schiff (PAS), and Masson trichrome-stained sections. The material submitted for LM contains a single core of renal cortical tissue. More than 27 glomeruli are present for examination, of which none are globally or segmentally sclerotic. Several additional glomeruli…	, MICROSCOPIC DESCRIPTION \n Light Microscopy (LM): The following LM findings are based on hematoxylin and eosin (H&E), periodic acid-Schiff (PAS), and Masson trichrome-stained sections. The material submitted for LM contains a single core of renal cortical tissue. More than 27 glomeruli are present for examination, of which none are globally or segmentally sclerotic. Several additional glomeruli…	, MICROSCOPIC DESCRIPTION \n Light Microscopy (LM): The following LM findings are based on hematoxylin and eosin (H&E), periodic acid-Schiff (PAS), and Masson trichrome-stained sections. The material submitted for LM contains a single core of renal cortical tissue. More than 27 glomeruli are present for examination, of which none are globally or segmentally sclerotic. Several additional glomeruli…	(777, 791)	(0, 0)	(1215, 1223)	(0, 0)	(0, 0)	0	0
147	21SP-15624	Male	49	FINAL DIAGNOSIS \n TRANSPLANT KIDNEY, TIME-ZERO BIOPSY: - Severe hyaline arteriolosclerosis and mild arteriosclerosis. - Acute tubular injury/necrosis. - Minimal interstitial fibrosis and tubular atrophy (<5%). - No significant glomerulosclerosis., MICROSCOPIC DESCRIPTION \n Light Microscopy (LM): The following LM findings are based on hematoxylin and eosin (H&E), periodic acid-Schiff (PAS), and …	0	0	0	0	minimal	[]	[' - Minimal interstitial fibrosis and tubular atrophy (<5%)']	, MICROSCOPIC DESCRIPTION \n Light Microscopy (LM): The following LM findings are based on hematoxylin and eosin (H&E), periodic acid-Schiff (PAS), and Masson trichrome-stained sections. The material submitted for LM contains a single core of renal cortical tissue. More than 16 glomeruli are present for examination, of which none are globally sclerotic. The glomeruli contain open capillary loops …	, MICROSCOPIC DESCRIPTION \n Light Microscopy (LM): The following LM findings are based on hematoxylin and eosin (H&E), periodic acid-Schiff (PAS), and Masson trichrome-stained sections. The material submitted for LM contains a single core of renal cortical tissue. More than 16 glomeruli are present for examination, of which none are globally sclerotic. The glomeruli contain open capillary loops …	, MICROSCOPIC DESCRIPTION \n Light Microscopy (LM): The following LM findings are based on hematoxylin and eosin (H&E), periodic acid-Schiff (PAS), and Masson trichrome-stained sections. The material submitted for LM contains a single core of renal cortical tissue. More than 16 glomeruli are present for examination, of which none are globally sclerotic. The glomeruli contain open capillary loops …	, MICROSCOPIC DESCRIPTION \n Light Microscopy (LM): The following LM findings are based on hematoxylin and eosin (H&E), periodic acid-Schiff (PAS), and Masson trichrome-stained sections. The material submitted for LM contains a single core of renal cortical tissue. More than 16 glomeruli are present for examination, of which none are globally sclerotic. The glomeruli contain open capillary loops …	(643, 650)	(0, 0)	(0, 0)	(0, 0)	(0, 0)	0	0
148	21SP-15623	Female	60	FINAL DIAGNOSIS \n TRANSPLANT KIDNEY, TIME-ZERO BIOPSY: - Severe hyaline arteriolosclerosis and moderate arteriosclerosis. - Acute tubular injury/necrosis. - No significant glomerulosclerosis, interstitial fibrosis, or tubular atrophy., MICROSCOPIC DESCRIPTION \n Light Microscopy (LM): The following LM findings are based on hematoxylin and eosin (H&E), periodic acid-Schiff (PAS), and Masson trich…	0	0	0	0	nosig	[]	[' - No significant glomerulosclerosis, interstitial fibrosis, or tubular atrophy']	, MICROSCOPIC DESCRIPTION \n Light Microscopy (LM): The following LM findings are based on hematoxylin and eosin (H&E), periodic acid-Schiff (PAS), and Masson trichrome-stained sections. The material submitted for LM contains a single core of renal cortical tissue. More than 15 glomeruli are present for examination, of which none are globally sclerotic. Some glomeruli appear enlarged. The glomeru…	, MICROSCOPIC DESCRIPTION \n Light Microscopy (LM): The following LM findings are based on hematoxylin and eosin (H&E), periodic acid-Schiff (PAS), and Masson trichrome-stained sections. The material submitted for LM contains a single core of renal cortical tissue. More than 15 glomeruli are present for examination, of which none are globally sclerotic. Some glomeruli appear enlarged. The glomeru…	, MICROSCOPIC DESCRIPTION \n Light Microscopy (LM): The following LM findings are based on hematoxylin and eosin (H&E), periodic acid-Schiff (PAS), and Masson trichrome-stained sections. The material submitted for LM contains a single core of renal cortical tissue. More than 15 glomeruli are present for examination, of which none are globally sclerotic. Some glomeruli appear enlarged. The glomeru…	, MICROSCOPIC DESCRIPTION \n Light Microscopy (LM): The following LM findings are based on hematoxylin and eosin (H&E), periodic acid-Schiff (PAS), and Masson trichrome-stained sections. The material submitted for LM contains a single core of renal cortical tissue. More than 15 glomeruli are present for examination, of which none are globally sclerotic. Some glomeruli appear enlarged. The glomeru…	(671, 685)	(0, 0)	(0, 0)	(0, 0)	(0, 0)	0	0
149	21SP-15546	Female	32	FINAL DIAGNOSIS \n TRANSPLANT KIDNEY, BIOPSY (1.5 YEARS POST-TRANSPLANTATION): - Limited renal cortical sampling; see comment. - Negative C4d in peritubular capillaries. - Negative SV40. Comment: The renal cortical sampling is quite limited and thus non-diagnostic. The best representation of the cortex is seen in the frozen section material for immunofluorescence microscopy. This tissue was repro…	0	0	0	0	noinfo	[]	[' Nevertheless, the sampled cortex shows widespread interstitial fibrosis and tubular atrophy']	, MICROSCOPIC DESCRIPTION \n Light Microscopy (LM): The following LM findings are based on hematoxylin and eosin (H&E), periodic acid-Schiff (PAS), and Masson trichrome-stained sections. The material submitted for LM contains two short cores of medulla only. Thus, the tissue initially saved for electron microscopy was processed for LM. This tissue contains one glomerulus that is only partially vi…	, MICROSCOPIC DESCRIPTION \n Light Microscopy (LM): The following LM findings are based on hematoxylin and eosin (H&E), periodic acid-Schiff (PAS), and Masson trichrome-stained sections. The material submitted for LM contains two short cores of medulla only. Thus, the tissue initially saved for electron microscopy was processed for LM. This tissue contains one glomerulus that is only partially vi…	, MICROSCOPIC DESCRIPTION \n Light Microscopy (LM): The following LM findings are based on hematoxylin and eosin (H&E), periodic acid-Schiff (PAS), and Masson trichrome-stained sections. The material submitted for LM contains two short cores of medulla only. Thus, the tissue initially saved for electron microscopy was processed for LM. This tissue contains one glomerulus that is only partially vi…	, MICROSCOPIC DESCRIPTION \n Light Microscopy (LM): The following LM findings are based on hematoxylin and eosin (H&E), periodic acid-Schiff (PAS), and Masson trichrome-stained sections. The material submitted for LM contains two short cores of medulla only. Thus, the tissue initially saved for electron microscopy was processed for LM. This tissue contains one glomerulus that is only partially vi…	(497, 501)	(0, 0)	(1023, 1031)	(0, 0)	(0, 0)	0	0
150	21SP-15464	Male	30	FINAL DIAGNOSIS \n TRANSPLANT KIDNEY, TIME-ZERO BIOPSY: - Moderate arteriosclerosis and hyaline arteriolosclerosis. - Acute tubular injury/necrosis. - No significant glomerulosclerosis, interstitial fibrosis, or tubular atrophy., MICROSCOPIC DESCRIPTION \n Light Microscopy (LM): The following LM findings are based on hematoxylin and eosin (H&E), periodic acid-Schiff (PAS), and Masson trichrome-st…	0	0	0	0	nosig	[]	[' - No significant glomerulosclerosis, interstitial fibrosis, or tubular atrophy']	, MICROSCOPIC DESCRIPTION \n Light Microscopy (LM): The following LM findings are based on hematoxylin and eosin (H&E), periodic acid-Schiff (PAS), and Masson trichrome-stained sections. The material submitted for LM contains a single core of renal cortical tissue. More than 34 glomeruli are present for examination, of which none are globally sclerotic. The glomeruli contain open capillary loops …	, MICROSCOPIC DESCRIPTION \n Light Microscopy (LM): The following LM findings are based on hematoxylin and eosin (H&E), periodic acid-Schiff (PAS), and Masson trichrome-stained sections. The material submitted for LM contains a single core of renal cortical tissue. More than 34 glomeruli are present for examination, of which none are globally sclerotic. The glomeruli contain open capillary loops …	, MICROSCOPIC DESCRIPTION \n Light Microscopy (LM): The following LM findings are based on hematoxylin and eosin (H&E), periodic acid-Schiff (PAS), and Masson trichrome-stained sections. The material submitted for LM contains a single core of renal cortical tissue. More than 34 glomeruli are present for examination, of which none are globally sclerotic. The glomeruli contain open capillary loops …	, MICROSCOPIC DESCRIPTION \n Light Microscopy (LM): The following LM findings are based on hematoxylin and eosin (H&E), periodic acid-Schiff (PAS), and Masson trichrome-stained sections. The material submitted for LM contains a single core of renal cortical tissue. More than 34 glomeruli are present for examination, of which none are globally sclerotic. The glomeruli contain open capillary loops …	(627, 641)	(0, 0)	(0, 0)	(0, 0)	(0, 0)	0	0
151	21SP-15451	Male	68	FINAL DIAGNOSIS \n TRANSPLANT KIDNEY, SURVEILLANCE BIOPSY (3.5 MONTHS POST-TRANSPLANTATION): - Limited renal cortical sampling on light microscopy; see comment. - No significant interstitial fibrosis or tubular atrophy. - No evidence of acute T-cell-mediated rejection. - No evidence of acute antibody-mediated rejection. - No evidence of polyomavirus infection. Comment: The initial light microscop…	0	0	0	0	nosig	[' - No evidence of acute T-cell-mediated rejection', ' - No evidence of acute antibody-mediated rejection', ' - No evidence of polyomavirus infection']	[' - No significant interstitial fibrosis or tubular atrophy']	, MICROSCOPIC DESCRIPTION \n Light Microscopy (LM): The following LM findings are based on hematoxylin and eosin (H&E), periodic acid-Schiff (PAS), and Masson trichrome-stained sections. The material submitted for LM contains a single short core of medulla only. No glomeruli are present for examination. The tissue initially submitted for electron microscopy is instead processed for LM. This tissu…	, MICROSCOPIC DESCRIPTION \n Light Microscopy (LM): The following LM findings are based on hematoxylin and eosin (H&E), periodic acid-Schiff (PAS), and Masson trichrome-stained sections. The material submitted for LM contains a single short core of medulla only. No glomeruli are present for examination. The tissue initially submitted for electron microscopy is instead processed for LM. This tissu…	, MICROSCOPIC DESCRIPTION \n Light Microscopy (LM): The following LM findings are based on hematoxylin and eosin (H&E), periodic acid-Schiff (PAS), and Masson trichrome-stained sections. The material submitted for LM contains a single short core of medulla only. No glomeruli are present for examination. The tissue initially submitted for electron microscopy is instead processed for LM. This tissu…	, MICROSCOPIC DESCRIPTION \n Light Microscopy (LM): The following LM findings are based on hematoxylin and eosin (H&E), periodic acid-Schiff (PAS), and Masson trichrome-stained sections. The material submitted for LM contains a single short core of medulla only. No glomeruli are present for examination. The tissue initially submitted for electron microscopy is instead processed for LM. This tissu…	(791, 805)	(0, 0)	(1261, 1269)	(0, 0)	(0, 0)	0	0
152	21SP-15450	Male	72	FINAL DIAGNOSIS \n TRANSPLANT KIDNEY, SURVEILLANCE BIOPSY (1 YEAR POST-TRANSPLANTATION): - Focal minimal interstitial fibrosis and tubular atrophy (<5%). - No evidence of acute T-cell-mediated rejection. - No evidence of acute antibody-mediated rejection. - No evidence of polyomavirus infection., MICROSCOPIC DESCRIPTION \n Light Microscopy (LM): The following LM findings are based on hematoxylin …	0	0	0	0	minimal	[' - No evidence of acute T-cell-mediated rejection', ' - No evidence of acute antibody-mediated rejection', ' - No evidence of polyomavirus infection']	['\\n TRANSPLANT KIDNEY, SURVEILLANCE BIOPSY (1 YEAR POST-TRANSPLANTATION): - Focal minimal interstitial fibrosis and tubular atrophy (<5%)']	, MICROSCOPIC DESCRIPTION \n Light Microscopy (LM): The following LM findings are based on hematoxylin and eosin (H&E), periodic acid-Schiff (PAS), and Masson trichrome-stained sections. The material submitted for LM contains two cores of renal cortical tissue. More than 16 glomeruli are present for examination, of which none are globally sclerotic. The glomeruli contain open capillary loops with…	, MICROSCOPIC DESCRIPTION \n Light Microscopy (LM): The following LM findings are based on hematoxylin and eosin (H&E), periodic acid-Schiff (PAS), and Masson trichrome-stained sections. The material submitted for LM contains two cores of renal cortical tissue. More than 16 glomeruli are present for examination, of which none are globally sclerotic. The glomeruli contain open capillary loops with…	, MICROSCOPIC DESCRIPTION \n Light Microscopy (LM): The following LM findings are based on hematoxylin and eosin (H&E), periodic acid-Schiff (PAS), and Masson trichrome-stained sections. The material submitted for LM contains two cores of renal cortical tissue. More than 16 glomeruli are present for examination, of which none are globally sclerotic. The glomeruli contain open capillary loops with…	, MICROSCOPIC DESCRIPTION \n Light Microscopy (LM): The following LM findings are based on hematoxylin and eosin (H&E), periodic acid-Schiff (PAS), and Masson trichrome-stained sections. The material submitted for LM contains two cores of renal cortical tissue. More than 16 glomeruli are present for examination, of which none are globally sclerotic. The glomeruli contain open capillary loops with…	(625, 632)	(0, 0)	(1137, 1145)	(0, 0)	(0, 0)	0	0
153	21SP-15449	Male	59	FINAL DIAGNOSIS \n TRANSPLANT KIDNEY, BIOPSY (3 MONTHS POST-TRANSPLANTATION): - Polyomavirus nephropathy, class 2; see comment. - Focal mild arteriosclerosis. - No significant interstitial fibrosis or tubular atrophy. - No evidence of acute antibody-mediated rejection. Comment: The biopsy shows evidence of polyomavirus nephropathy with frequent SV40 positive tubular epithelial cells (pvl3). Given…	0	0	0	0	nosig	[' - No evidence of acute antibody-mediated rejection']	[' - No significant interstitial fibrosis or tubular atrophy']	, MICROSCOPIC DESCRIPTION \n Light Microscopy (LM): The following LM findings are based on hematoxylin and eosin (H&E), periodic acid-Schiff (PAS), and Masson trichrome-stained sections. The material submitted for LM contains two cores of renal cortical tissue. More than 18 glomeruli are present for examination, of which one is obsolete. The non-sclerotic glomeruli contain open capillary loops wi…	, MICROSCOPIC DESCRIPTION \n Light Microscopy (LM): The following LM findings are based on hematoxylin and eosin (H&E), periodic acid-Schiff (PAS), and Masson trichrome-stained sections. The material submitted for LM contains two cores of renal cortical tissue. More than 18 glomeruli are present for examination, of which one is obsolete. The non-sclerotic glomeruli contain open capillary loops wi…	, MICROSCOPIC DESCRIPTION \n Light Microscopy (LM): The following LM findings are based on hematoxylin and eosin (H&E), periodic acid-Schiff (PAS), and Masson trichrome-stained sections. The material submitted for LM contains two cores of renal cortical tissue. More than 18 glomeruli are present for examination, of which one is obsolete. The non-sclerotic glomeruli contain open capillary loops wi…	, MICROSCOPIC DESCRIPTION \n Light Microscopy (LM): The following LM findings are based on hematoxylin and eosin (H&E), periodic acid-Schiff (PAS), and Masson trichrome-stained sections. The material submitted for LM contains two cores of renal cortical tissue. More than 18 glomeruli are present for examination, of which one is obsolete. The non-sclerotic glomeruli contain open capillary loops wi…	(734, 748)	(0, 0)	(0, 0)	(0, 0)	(0, 0)	0	0
154	21SP-15448	Female	41	FINAL DIAGNOSIS \n TRANSPLANT KIDNEY, BIOPSY (6 YEARS POST-TRANSPLANTATION): - Chronic tubulointerstitial nephritis with focal neutrophils and widespread/severe interstitial fibrosis and tubular atrophy; see comment. - Moderate arteriosclerosis and focal mild hyaline arteriolosclerosis. - No evidence of polyomavirus infection. Comment: The biopsy shows widespread chronicity with thyroidization, i…	0	0	0	0	severe	[' - No evidence of polyomavirus infection']	['\\n TRANSPLANT KIDNEY, BIOPSY (6 YEARS POST-TRANSPLANTATION): - Chronic tubulointerstitial nephritis with focal neutrophils and widespread/severe interstitial fibrosis and tubular atrophy; see comment']	, MICROSCOPIC DESCRIPTION \n Light Microscopy (LM): The following LM findings are based on hematoxylin and eosin (H&E), periodic acid-Schiff (PAS), and Masson trichrome-stained sections. The material submitted for LM contains two cores of renal cortical tissue. Both cores show diffuse/widespread scarring with dense lymphoplasmacytic inflammation and thyroidization of tubules. A few tubules contai…	, MICROSCOPIC DESCRIPTION \n Light Microscopy (LM): The following LM findings are based on hematoxylin and eosin (H&E), periodic acid-Schiff (PAS), and Masson trichrome-stained sections. The material submitted for LM contains two cores of renal cortical tissue. Both cores show diffuse/widespread scarring with dense lymphoplasmacytic inflammation and thyroidization of tubules. A few tubules contai…	, MICROSCOPIC DESCRIPTION \n Light Microscopy (LM): The following LM findings are based on hematoxylin and eosin (H&E), periodic acid-Schiff (PAS), and Masson trichrome-stained sections. The material submitted for LM contains two cores of renal cortical tissue. Both cores show diffuse/widespread scarring with dense lymphoplasmacytic inflammation and thyroidization of tubules. A few tubules contai…	, MICROSCOPIC DESCRIPTION \n Light Microscopy (LM): The following LM findings are based on hematoxylin and eosin (H&E), periodic acid-Schiff (PAS), and Masson trichrome-stained sections. The material submitted for LM contains two cores of renal cortical tissue. Both cores show diffuse/widespread scarring with dense lymphoplasmacytic inflammation and thyroidization of tubules. A few tubules contai…	(0, 0)	(0, 0)	(1310, 1318)	(0, 0)	(0, 0)	0	0
155	21SP-15438	Male	41	FINAL DIAGNOSIS \n TRANSPLANT KIDNEY, TIME-ZERO BIOPSY: - Acute tubular injury/necrosis. - No significant glomerulosclerosis, interstitial fibrosis, tubular atrophy, or chronic vascular disease., MICROSCOPIC DESCRIPTION \n Light Microscopy (LM): The following LM findings are based on hematoxylin and eosin (H&E), periodic acid-Schiff (PAS), and Masson trichrome-stained sections. The material submi…	0	0	0	0	nosig	[]	[' - No significant glomerulosclerosis, interstitial fibrosis, tubular atrophy, or chronic vascular disease']	, MICROSCOPIC DESCRIPTION \n Light Microscopy (LM): The following LM findings are based on hematoxylin and eosin (H&E), periodic acid-Schiff (PAS), and Masson trichrome-stained sections. The material submitted for LM contains a single wedge of renal cortical tissue. More than 23 glomeruli are present for examination, of which one is globally sclerotic. The non-sclerotic glomeruli contain open cap…	, MICROSCOPIC DESCRIPTION \n Light Microscopy (LM): The following LM findings are based on hematoxylin and eosin (H&E), periodic acid-Schiff (PAS), and Masson trichrome-stained sections. The material submitted for LM contains a single wedge of renal cortical tissue. More than 23 glomeruli are present for examination, of which one is globally sclerotic. The non-sclerotic glomeruli contain open cap…	, MICROSCOPIC DESCRIPTION \n Light Microscopy (LM): The following LM findings are based on hematoxylin and eosin (H&E), periodic acid-Schiff (PAS), and Masson trichrome-stained sections. The material submitted for LM contains a single wedge of renal cortical tissue. More than 23 glomeruli are present for examination, of which one is globally sclerotic. The non-sclerotic glomeruli contain open cap…	, MICROSCOPIC DESCRIPTION \n Light Microscopy (LM): The following LM findings are based on hematoxylin and eosin (H&E), periodic acid-Schiff (PAS), and Masson trichrome-stained sections. The material submitted for LM contains a single wedge of renal cortical tissue. More than 23 glomeruli are present for examination, of which one is globally sclerotic. The non-sclerotic glomeruli contain open cap…	(645, 659)	(0, 0)	(0, 0)	(0, 0)	(0, 0)	0	0
156	21SP-15359	Female	45	FINAL DIAGNOSIS \n TRANSPLANT KIDNEY, BIOPSY (1 MONTH POST-TRANSPLANTATION): - Acute tubular injury/necrosis. - Focal mild arteriosclerosis. - No significant interstitial fibrosis or tubular atrophy. - No evidence of acute T-cell-mediated rejection. - No evidence of acute antibody-mediated rejection. - No evidence of polyomavirus infection., MICROSCOPIC DESCRIPTION \n Light Microscopy (LM): The f…	0	0	0	0	nosig	[' - No evidence of acute T-cell-mediated rejection', ' - No evidence of acute antibody-mediated rejection', ' - No evidence of polyomavirus infection']	[' - No significant interstitial fibrosis or tubular atrophy']	, MICROSCOPIC DESCRIPTION \n Light Microscopy (LM): The following LM findings are based on hematoxylin and eosin (H&E), periodic acid-Schiff (PAS), and Masson trichrome-stained sections. The material submitted for LM contains two cores of renal cortical tissue. More than 12 glomeruli are present for examination, of which none are globally sclerotic. The glomeruli contain open capillary loops with…	, MICROSCOPIC DESCRIPTION \n Light Microscopy (LM): The following LM findings are based on hematoxylin and eosin (H&E), periodic acid-Schiff (PAS), and Masson trichrome-stained sections. The material submitted for LM contains two cores of renal cortical tissue. More than 12 glomeruli are present for examination, of which none are globally sclerotic. The glomeruli contain open capillary loops with…	, MICROSCOPIC DESCRIPTION \n Light Microscopy (LM): The following LM findings are based on hematoxylin and eosin (H&E), periodic acid-Schiff (PAS), and Masson trichrome-stained sections. The material submitted for LM contains two cores of renal cortical tissue. More than 12 glomeruli are present for examination, of which none are globally sclerotic. The glomeruli contain open capillary loops with…	, MICROSCOPIC DESCRIPTION \n Light Microscopy (LM): The following LM findings are based on hematoxylin and eosin (H&E), periodic acid-Schiff (PAS), and Masson trichrome-stained sections. The material submitted for LM contains two cores of renal cortical tissue. More than 12 glomeruli are present for examination, of which none are globally sclerotic. The glomeruli contain open capillary loops with…	(630, 644)	(0, 0)	(1079, 1087)	(0, 0)	(0, 0)	0	0
157	21SP-15357	Male	66	FINAL DIAGNOSIS \n TRANSPLANT KIDNEY, BIOPSY (4 YEARS POST-TRANSPLANTATION): - Rare glomerular immune deposits with mild glomerulitis (C4d-negative) and focal segmental glomerular scars; see comment. - Mild to moderate interstitial fibrosis and tubular atrophy (~25%). - No evidence of acute T-cell-mediated rejection. - No evidence of acute antibody-mediated rejection. - No evidence of polyomaviru…	0	0	0	0	mild	[' - No evidence of acute T-cell-mediated rejection', ' - No evidence of acute antibody-mediated rejection', ' - No evidence of polyomavirus infection', ' Correlation to serologic data may be helpful as well as exclusion of viral infection']	[' - Mild to moderate interstitial fibrosis and tubular atrophy (~25%)']	, MICROSCOPIC DESCRIPTION \n Light Microscopy (LM): The following LM findings are based on hematoxylin and eosin (H&E), periodic acid-Schiff (PAS), and Masson trichrome-stained sections. The material submitted for LM contains two cores of renal cortical tissue. More than 12 glomeruli are present for examination, of which 2 are globally sclerotic. Some of the non-sclerotic glomeruli are enlarged. …	, MICROSCOPIC DESCRIPTION \n Light Microscopy (LM): The following LM findings are based on hematoxylin and eosin (H&E), periodic acid-Schiff (PAS), and Masson trichrome-stained sections. The material submitted for LM contains two cores of renal cortical tissue. More than 12 glomeruli are present for examination, of which 2 are globally sclerotic. Some of the non-sclerotic glomeruli are enlarged. …	, MICROSCOPIC DESCRIPTION \n Light Microscopy (LM): The following LM findings are based on hematoxylin and eosin (H&E), periodic acid-Schiff (PAS), and Masson trichrome-stained sections. The material submitted for LM contains two cores of renal cortical tissue. More than 12 glomeruli are present for examination, of which 2 are globally sclerotic. Some of the non-sclerotic glomeruli are enlarged. …	, MICROSCOPIC DESCRIPTION \n Light Microscopy (LM): The following LM findings are based on hematoxylin and eosin (H&E), periodic acid-Schiff (PAS), and Masson trichrome-stained sections. The material submitted for LM contains two cores of renal cortical tissue. More than 12 glomeruli are present for examination, of which 2 are globally sclerotic. Some of the non-sclerotic glomeruli are enlarged. …	(736, 744)	(0, 0)	(1249, 1257)	(0, 0)	(0, 0)	0	0
158	21SP-15317	Male	40	FINAL DIAGNOSIS \n TRANSPLANT KIDNEY, TIME-ZERO BIOPSY: - Widespread glomerular congestion with focal capillary thrombi. - Acute tubular injury/necrosis. - No significant glomerulosclerosis, interstitial fibrosis, tubular atrophy, or chronic vascular disease., MICROSCOPIC DESCRIPTION \n Light Microscopy (LM): The following LM findings are based on hematoxylin and eosin (H&E), periodic acid-Schiff…	0	0	0	0	nosig	[]	[' - No significant glomerulosclerosis, interstitial fibrosis, tubular atrophy, or chronic vascular disease']	, MICROSCOPIC DESCRIPTION \n Light Microscopy (LM): The following LM findings are based on hematoxylin and eosin (H&E), periodic acid-Schiff (PAS), and Masson trichrome-stained sections. The material submitted for LM contains a single core of renal cortical tissue. More than 50 glomeruli are present for examination, of which none are globally sclerotic. Many of the glomeruli show congestion. Some…	, MICROSCOPIC DESCRIPTION \n Light Microscopy (LM): The following LM findings are based on hematoxylin and eosin (H&E), periodic acid-Schiff (PAS), and Masson trichrome-stained sections. The material submitted for LM contains a single core of renal cortical tissue. More than 50 glomeruli are present for examination, of which none are globally sclerotic. Many of the glomeruli show congestion. Some…	, MICROSCOPIC DESCRIPTION \n Light Microscopy (LM): The following LM findings are based on hematoxylin and eosin (H&E), periodic acid-Schiff (PAS), and Masson trichrome-stained sections. The material submitted for LM contains a single core of renal cortical tissue. More than 50 glomeruli are present for examination, of which none are globally sclerotic. Many of the glomeruli show congestion. Some…	, MICROSCOPIC DESCRIPTION \n Light Microscopy (LM): The following LM findings are based on hematoxylin and eosin (H&E), periodic acid-Schiff (PAS), and Masson trichrome-stained sections. The material submitted for LM contains a single core of renal cortical tissue. More than 50 glomeruli are present for examination, of which none are globally sclerotic. Many of the glomeruli show congestion. Some…	(766, 780)	(0, 0)	(0, 0)	(0, 0)	(0, 0)	0	0
159	21SP-15268	Female	40	FINAL DIAGNOSIS \n TRANSPLANT KIDNEY, BIOPSY (3 WEEKS POST-TRANSPLANTATION): - Acute tubular injury/necrosis. - Moderate arteriosclerosis. - No significant interstitial fibrosis or tubular atrophy. - No evidence of acute T-cell-mediated rejection. - No evidence of acute antibody-mediated rejection. - No evidence of polyomavirus infection. Comment: Although the clinical team expressed concern for …	0	0	0	0	nosig	[' - No evidence of acute T-cell-mediated rejection', ' - No evidence of acute antibody-mediated rejection', ' - No evidence of polyomavirus infection']	[' - No significant interstitial fibrosis or tubular atrophy']	, MICROSCOPIC DESCRIPTION \n Light Microscopy (LM): The following LM findings are based on hematoxylin and eosin (H&E), periodic acid-Schiff (PAS), and Masson trichrome-stained sections. The material submitted for LM contains thee short cores of renal tissue composed of about half cortex and half medulla. Approximately 10 glomeruli are present for examination, of which none are globally sclerotic…	, MICROSCOPIC DESCRIPTION \n Light Microscopy (LM): The following LM findings are based on hematoxylin and eosin (H&E), periodic acid-Schiff (PAS), and Masson trichrome-stained sections. The material submitted for LM contains thee short cores of renal tissue composed of about half cortex and half medulla. Approximately 10 glomeruli are present for examination, of which none are globally sclerotic…	, MICROSCOPIC DESCRIPTION \n Light Microscopy (LM): The following LM findings are based on hematoxylin and eosin (H&E), periodic acid-Schiff (PAS), and Masson trichrome-stained sections. The material submitted for LM contains thee short cores of renal tissue composed of about half cortex and half medulla. Approximately 10 glomeruli are present for examination, of which none are globally sclerotic…	, MICROSCOPIC DESCRIPTION \n Light Microscopy (LM): The following LM findings are based on hematoxylin and eosin (H&E), periodic acid-Schiff (PAS), and Masson trichrome-stained sections. The material submitted for LM contains thee short cores of renal tissue composed of about half cortex and half medulla. Approximately 10 glomeruli are present for examination, of which none are globally sclerotic…	(851, 865)	(0, 0)	(1359, 1367)	(0, 0)	(0, 0)	0	0
160	21SP-15228	Male	8	FINAL DIAGNOSIS \n TRANSPLANT KIDNEY, BIOPSY (7 YEARS POST-TRANSPLANTATION): - Mesangial/paramesangial immune deposits; see comment. - Scattered minimal tubulitis; see comment. - Focal renal cortical scar (~5%); see comment. - Focal mild arteriosclerosis and hyaline arteriolosclerosis. - No evidence of acute T-cell-mediated rejection. - No evidence of acute antibody-mediated rejection. - No evide…	0	0	0	0	noinfo	[' - No evidence of acute T-cell-mediated rejection', ' - No evidence of acute antibody-mediated rejection', ' - No evidence of polyomavirus infection']	[' Of note, a focus of renal cortical scar is present with ~10 sclerotic glomeruli, nonspecific chronic inflammation, interstitial fibrosis, and tubular atrophy']	, MICROSCOPIC DESCRIPTION \n Light Microscopy (LM): The following LM findings are based on hematoxylin and eosin (H&E), periodic acid-Schiff (PAS), and Masson trichrome-stained sections. The material submitted for LM contains three cores of renal tissue composed of ~60% medulla and ~40% cortex. More than 19 glomeruli are present for examination, of which 10 are globally sclerotic. Nearly all of t…	, MICROSCOPIC DESCRIPTION \n Light Microscopy (LM): The following LM findings are based on hematoxylin and eosin (H&E), periodic acid-Schiff (PAS), and Masson trichrome-stained sections. The material submitted for LM contains three cores of renal tissue composed of ~60% medulla and ~40% cortex. More than 19 glomeruli are present for examination, of which 10 are globally sclerotic. Nearly all of t…	, MICROSCOPIC DESCRIPTION \n Light Microscopy (LM): The following LM findings are based on hematoxylin and eosin (H&E), periodic acid-Schiff (PAS), and Masson trichrome-stained sections. The material submitted for LM contains three cores of renal tissue composed of ~60% medulla and ~40% cortex. More than 19 glomeruli are present for examination, of which 10 are globally sclerotic. Nearly all of t…	, MICROSCOPIC DESCRIPTION \n Light Microscopy (LM): The following LM findings are based on hematoxylin and eosin (H&E), periodic acid-Schiff (PAS), and Masson trichrome-stained sections. The material submitted for LM contains three cores of renal tissue composed of ~60% medulla and ~40% cortex. More than 19 glomeruli are present for examination, of which 10 are globally sclerotic. Nearly all of t…	(0, 0)	(0, 0)	(1340, 1348)	(0, 0)	(0, 0)	0	0
161	21SP-15149	Male	62	FINAL DIAGNOSIS \n TRANSPLANT KIDNEY, SURVEILLANCE BIOPSY (3 MONTHS POST-TRANSPLANTATION): - No evidence of acute T-cell-mediated rejection. - No evidence of acute antibody-mediated rejection. - No significant interstitial fibrosis or tubular atrophy. - No evidence of polyomavirus infection., MICROSCOPIC DESCRIPTION \n Light Microscopy (LM): The following LM findings are based on hematoxylin and …	0	0	0	0	nosig	['\\n TRANSPLANT KIDNEY, SURVEILLANCE BIOPSY (3 MONTHS POST-TRANSPLANTATION): - No evidence of acute T-cell-mediated rejection', ' - No evidence of acute antibody-mediated rejection', ' - No evidence of polyomavirus infection']	[' - No significant interstitial fibrosis or tubular atrophy']	, MICROSCOPIC DESCRIPTION \n Light Microscopy (LM): The following LM findings are based on hematoxylin and eosin (H&E), periodic acid-Schiff (PAS), and Masson trichrome-stained sections. The material submitted for LM contains two cores of renal cortical tissue. More than 32 glomeruli are present for examination, of which none are globally sclerotic. The glomeruli contain open capillary loops with…	, MICROSCOPIC DESCRIPTION \n Light Microscopy (LM): The following LM findings are based on hematoxylin and eosin (H&E), periodic acid-Schiff (PAS), and Masson trichrome-stained sections. The material submitted for LM contains two cores of renal cortical tissue. More than 32 glomeruli are present for examination, of which none are globally sclerotic. The glomeruli contain open capillary loops with…	, MICROSCOPIC DESCRIPTION \n Light Microscopy (LM): The following LM findings are based on hematoxylin and eosin (H&E), periodic acid-Schiff (PAS), and Masson trichrome-stained sections. The material submitted for LM contains two cores of renal cortical tissue. More than 32 glomeruli are present for examination, of which none are globally sclerotic. The glomeruli contain open capillary loops with…	, MICROSCOPIC DESCRIPTION \n Light Microscopy (LM): The following LM findings are based on hematoxylin and eosin (H&E), periodic acid-Schiff (PAS), and Masson trichrome-stained sections. The material submitted for LM contains two cores of renal cortical tissue. More than 32 glomeruli are present for examination, of which none are globally sclerotic. The glomeruli contain open capillary loops with…	(698, 712)	(0, 0)	(1136, 1144)	(0, 0)	(0, 0)	0	0
162	21SP-15148	Female	56	FINAL DIAGNOSIS \n TRANSPLANT KIDNEY, SURVEILLANCE BIOPSY (3 MONTHS POST-TRANSPLANTATION): - Focal mild inflammation with mild tubulitis and rare tubular neutrophils; see comment. - No significant interstitial fibrosis or tubular atrophy. - No evidence of acute antibody-mediated rejection. - No evidence of polyomavirus infection. Comment: The presence of mild inflammation (i1) and mild tubulitis …	0	0	0	0	nosig	[' - No evidence of acute antibody-mediated rejection', ' - No evidence of polyomavirus infection']	[' - No significant interstitial fibrosis or tubular atrophy']	, MICROSCOPIC DESCRIPTION \n Light Microscopy (LM): The following LM findings are based on hematoxylin and eosin (H&E), periodic acid-Schiff (PAS), and Masson trichrome-stained sections. The material submitted for LM contains two cores of renal cortical tissue. More than 20 glomeruli are present for examination, of which none are globally sclerotic. The glomeruli contain open capillary loops with…	, MICROSCOPIC DESCRIPTION \n Light Microscopy (LM): The following LM findings are based on hematoxylin and eosin (H&E), periodic acid-Schiff (PAS), and Masson trichrome-stained sections. The material submitted for LM contains two cores of renal cortical tissue. More than 20 glomeruli are present for examination, of which none are globally sclerotic. The glomeruli contain open capillary loops with…	, MICROSCOPIC DESCRIPTION \n Light Microscopy (LM): The following LM findings are based on hematoxylin and eosin (H&E), periodic acid-Schiff (PAS), and Masson trichrome-stained sections. The material submitted for LM contains two cores of renal cortical tissue. More than 20 glomeruli are present for examination, of which none are globally sclerotic. The glomeruli contain open capillary loops with…	, MICROSCOPIC DESCRIPTION \n Light Microscopy (LM): The following LM findings are based on hematoxylin and eosin (H&E), periodic acid-Schiff (PAS), and Masson trichrome-stained sections. The material submitted for LM contains two cores of renal cortical tissue. More than 20 glomeruli are present for examination, of which none are globally sclerotic. The glomeruli contain open capillary loops with…	(876, 890)	(0, 0)	(1237, 1245)	(0, 0)	(0, 0)	0	0
163	21SP-15122	Male	58	FINAL DIAGNOSIS \n TRANSPLANT KIDNEY, TIME-ZERO BIOPSY: - Acute tubular injury/necrosis. - Mild hyaline arteriolosclerosis. - No significant glomerulosclerosis, interstitial fibrosis, or tubular atrophy., MICROSCOPIC DESCRIPTION \n Light Microscopy (LM): The following LM findings are based on hematoxylin and eosin (H&E), periodic acid-Schiff (PAS), and Masson trichrome-stained sections. The mater…	0	0	0	0	nosig	[]	[' - No significant glomerulosclerosis, interstitial fibrosis, or tubular atrophy']	, MICROSCOPIC DESCRIPTION \n Light Microscopy (LM): The following LM findings are based on hematoxylin and eosin (H&E), periodic acid-Schiff (PAS), and Masson trichrome-stained sections. The material submitted for LM contains a single core of renal cortical tissue. More than 26 glomeruli are present for examination, of which none are globally sclerotic. The glomeruli contain open capillary loops …	, MICROSCOPIC DESCRIPTION \n Light Microscopy (LM): The following LM findings are based on hematoxylin and eosin (H&E), periodic acid-Schiff (PAS), and Masson trichrome-stained sections. The material submitted for LM contains a single core of renal cortical tissue. More than 26 glomeruli are present for examination, of which none are globally sclerotic. The glomeruli contain open capillary loops …	, MICROSCOPIC DESCRIPTION \n Light Microscopy (LM): The following LM findings are based on hematoxylin and eosin (H&E), periodic acid-Schiff (PAS), and Masson trichrome-stained sections. The material submitted for LM contains a single core of renal cortical tissue. More than 26 glomeruli are present for examination, of which none are globally sclerotic. The glomeruli contain open capillary loops …	, MICROSCOPIC DESCRIPTION \n Light Microscopy (LM): The following LM findings are based on hematoxylin and eosin (H&E), periodic acid-Schiff (PAS), and Masson trichrome-stained sections. The material submitted for LM contains a single core of renal cortical tissue. More than 26 glomeruli are present for examination, of which none are globally sclerotic. The glomeruli contain open capillary loops …	(625, 639)	(0, 0)	(0, 0)	(0, 0)	(0, 0)	0	0
164	21SP-15121	Male	65	FINAL DIAGNOSIS \n TRANSPLANT KIDNEY, TIME-ZERO BIOPSY: - Acute tubular injury/necrosis. - Mild hyaline arteriolosclerosis. - Minimal interstitial fibrosis and tubular atrophy (<5%). - Minimal glomerulosclerosis (~5%)., MICROSCOPIC DESCRIPTION \n Light Microscopy (LM): The following LM findings are based on hematoxylin and eosin (H&E), periodic acid-Schiff (PAS), and Masson trichrome-stained sect…	0	0	0	0	minimal	[]	[' - Minimal interstitial fibrosis and tubular atrophy (<5%)']	, MICROSCOPIC DESCRIPTION \n Light Microscopy (LM): The following LM findings are based on hematoxylin and eosin (H&E), periodic acid-Schiff (PAS), and Masson trichrome-stained sections. The material submitted for LM contains a single core of renal cortical tissue. More than 18 glomeruli are present for examination, of which one is globally sclerotic. The non-sclerotic glomeruli contain open capi…	, MICROSCOPIC DESCRIPTION \n Light Microscopy (LM): The following LM findings are based on hematoxylin and eosin (H&E), periodic acid-Schiff (PAS), and Masson trichrome-stained sections. The material submitted for LM contains a single core of renal cortical tissue. More than 18 glomeruli are present for examination, of which one is globally sclerotic. The non-sclerotic glomeruli contain open capi…	, MICROSCOPIC DESCRIPTION \n Light Microscopy (LM): The following LM findings are based on hematoxylin and eosin (H&E), periodic acid-Schiff (PAS), and Masson trichrome-stained sections. The material submitted for LM contains a single core of renal cortical tissue. More than 18 glomeruli are present for examination, of which one is globally sclerotic. The non-sclerotic glomeruli contain open capi…	, MICROSCOPIC DESCRIPTION \n Light Microscopy (LM): The following LM findings are based on hematoxylin and eosin (H&E), periodic acid-Schiff (PAS), and Masson trichrome-stained sections. The material submitted for LM contains a single core of renal cortical tissue. More than 18 glomeruli are present for examination, of which one is globally sclerotic. The non-sclerotic glomeruli contain open capi…	(639, 646)	(0, 0)	(0, 0)	(0, 0)	(0, 0)	0	0
165	21SP-14924	Male	36	FINAL DIAGNOSIS \n TRANSPLANT KIDNEY, SURVEILLANCE BIOPSY (3 MONTHS POST-TRANSPLANTATION): - No evidence of acute T-cell-mediated rejection. - No evidence of acute antibody-mediated rejection. - No significant interstitial fibrosis or tubular atrophy. - No evidence of polyomavirus infection., MICROSCOPIC DESCRIPTION \n Light Microscopy (LM): The following LM findings are based on hematoxylin and …	0	0	0	0	nosig	['\\n TRANSPLANT KIDNEY, SURVEILLANCE BIOPSY (3 MONTHS POST-TRANSPLANTATION): - No evidence of acute T-cell-mediated rejection', ' - No evidence of acute antibody-mediated rejection', ' - No evidence of polyomavirus infection']	[' - No significant interstitial fibrosis or tubular atrophy']	, MICROSCOPIC DESCRIPTION \n Light Microscopy (LM): The following LM findings are based on hematoxylin and eosin (H&E), periodic acid-Schiff (PAS), and Masson trichrome-stained sections. The material submitted for LM contains two cores of renal cortical tissue. More than 30 glomeruli are present for examination, of which none are globally sclerotic. The glomeruli contain open capillary loops with…	, MICROSCOPIC DESCRIPTION \n Light Microscopy (LM): The following LM findings are based on hematoxylin and eosin (H&E), periodic acid-Schiff (PAS), and Masson trichrome-stained sections. The material submitted for LM contains two cores of renal cortical tissue. More than 30 glomeruli are present for examination, of which none are globally sclerotic. The glomeruli contain open capillary loops with…	, MICROSCOPIC DESCRIPTION \n Light Microscopy (LM): The following LM findings are based on hematoxylin and eosin (H&E), periodic acid-Schiff (PAS), and Masson trichrome-stained sections. The material submitted for LM contains two cores of renal cortical tissue. More than 30 glomeruli are present for examination, of which none are globally sclerotic. The glomeruli contain open capillary loops with…	, MICROSCOPIC DESCRIPTION \n Light Microscopy (LM): The following LM findings are based on hematoxylin and eosin (H&E), periodic acid-Schiff (PAS), and Masson trichrome-stained sections. The material submitted for LM contains two cores of renal cortical tissue. More than 30 glomeruli are present for examination, of which none are globally sclerotic. The glomeruli contain open capillary loops with…	(698, 712)	(0, 0)	(1136, 1144)	(0, 0)	(0, 0)	0	0
166	21SP-14922	Female	68	FINAL DIAGNOSIS \n TRANSPLANT KIDNEY, BIOPSY (8 YEARS POST-TRANSPLANTATION): - Focal segmental glomerulosclerosis, likely secondary etiology; see comment. - Mild mesangial widening and segmental glomerular basement thickening; see comment. - Moderate arteriosclerosis and hyaline arteriolosclerosis. - Mild to moderate interstitial fibrosis and tubular atrophy (~25%). - No evidence of acute T-cell-…	0	0	0	0	mild	[' - No evidence of acute T-cell-mediated rejection', ' - No evidence of acute antibody-mediated rejection', ' - No evidence of polyomavirus infection']	[' - Mild to moderate interstitial fibrosis and tubular atrophy (~25%)']	, MICROSCOPIC DESCRIPTION \n Light Microscopy (LM): The following LM findings are based on hematoxylin and eosin (H&E), periodic acid-Schiff (PAS), and Masson trichrome-stained sections. The material submitted for LM contains two cores of renal tissue composed of ~20% cortex and ~80% medulla. More than 15 glomeruli are present for examination, of which at least 10 are globally sclerotic. Deeper l…	, MICROSCOPIC DESCRIPTION \n Light Microscopy (LM): The following LM findings are based on hematoxylin and eosin (H&E), periodic acid-Schiff (PAS), and Masson trichrome-stained sections. The material submitted for LM contains two cores of renal tissue composed of ~20% cortex and ~80% medulla. More than 15 glomeruli are present for examination, of which at least 10 are globally sclerotic. Deeper l…	, MICROSCOPIC DESCRIPTION \n Light Microscopy (LM): The following LM findings are based on hematoxylin and eosin (H&E), periodic acid-Schiff (PAS), and Masson trichrome-stained sections. The material submitted for LM contains two cores of renal tissue composed of ~20% cortex and ~80% medulla. More than 15 glomeruli are present for examination, of which at least 10 are globally sclerotic. Deeper l…	, MICROSCOPIC DESCRIPTION \n Light Microscopy (LM): The following LM findings are based on hematoxylin and eosin (H&E), periodic acid-Schiff (PAS), and Masson trichrome-stained sections. The material submitted for LM contains two cores of renal tissue composed of ~20% cortex and ~80% medulla. More than 15 glomeruli are present for examination, of which at least 10 are globally sclerotic. Deeper l…	(763, 771)	(0, 0)	(1415, 1423)	(0, 0)	(0, 0)	0	0
167	21SP-14920	Female	57	FINAL DIAGNOSIS \n TRANSPLANT KIDNEY, SURVEILLANCE BIOPSY (3 MONTHS POST-TRANSPLANTATION): - Minimal nonspecific inflammation with rare minimal tubulitis. - Mild interstitial fibrosis and tubular atrophy (~5%). - Focal mild arteriosclerosis. - No evidence of acute T-cell-mediated rejection. - No evidence of acute antibody-mediated rejection. - No evidence of polyomavirus infection., MICROSCOPIC D…	0	0	0	0	mild	[' - No evidence of acute T-cell-mediated rejection', ' - No evidence of acute antibody-mediated rejection', ' - No evidence of polyomavirus infection']	[' - Mild interstitial fibrosis and tubular atrophy (~5%)']	, MICROSCOPIC DESCRIPTION \n Light Microscopy (LM): The following LM findings are based on hematoxylin and eosin (H&E), periodic acid-Schiff (PAS), and Masson trichrome-stained sections. The material submitted for LM contains two cores of renal tissue composed of about half cortex and half medulla. More than 35 glomeruli are present for examination, of which 2 are globally sclerotic. The non-scle…	, MICROSCOPIC DESCRIPTION \n Light Microscopy (LM): The following LM findings are based on hematoxylin and eosin (H&E), periodic acid-Schiff (PAS), and Masson trichrome-stained sections. The material submitted for LM contains two cores of renal tissue composed of about half cortex and half medulla. More than 35 glomeruli are present for examination, of which 2 are globally sclerotic. The non-scle…	, MICROSCOPIC DESCRIPTION \n Light Microscopy (LM): The following LM findings are based on hematoxylin and eosin (H&E), periodic acid-Schiff (PAS), and Masson trichrome-stained sections. The material submitted for LM contains two cores of renal tissue composed of about half cortex and half medulla. More than 35 glomeruli are present for examination, of which 2 are globally sclerotic. The non-scle…	, MICROSCOPIC DESCRIPTION \n Light Microscopy (LM): The following LM findings are based on hematoxylin and eosin (H&E), periodic acid-Schiff (PAS), and Masson trichrome-stained sections. The material submitted for LM contains two cores of renal tissue composed of about half cortex and half medulla. More than 35 glomeruli are present for examination, of which 2 are globally sclerotic. The non-scle…	(674, 678)	(0, 0)	(1161, 1169)	(0, 0)	(0, 0)	0	0
168	21SP-14919	Female	64	FINAL DIAGNOSIS \n TRANSPLANT KIDNEY, BIOPSY (4 YEARS POST-TRANSPLANTATION): - Moderate interstitial inflammation and moderate tubulitis, consistent with acute T-cell-mediated rejection (type IA); see comment. - Moderate peritubular capillaritis and mild glomerulitis (C4d-negative); see comment. - No evidence of polyomavirus infection; see comment. - Severe hyaline arteriolosclerosis and mild art…	1	1	1	0	mild	['\\n TRANSPLANT KIDNEY, BIOPSY (4 YEARS POST-TRANSPLANTATION): - Moderate interstitial inflammation and moderate tubulitis, consistent with acute T-cell-mediated rejection (type IA); see comment', ' - No evidence of polyomavirus infection; see comment', ' These changes are consistent with acute T-cell-mediated rejection (type IA)', ' Nevertheless, the lack of any SV40-positive cells in areas wit…	[' - Mild interstitial fibrosis and tubular atrophy (~10%)']	, MICROSCOPIC DESCRIPTION \n Light Microscopy (LM): The following LM findings are based on hematoxylin and eosin (H&E), periodic acid-Schiff (PAS), and Masson trichrome-stained sections. The material submitted for LM contains two cores of renal cortical tissue. More than 28 glomeruli are present for examination, of which 9 are globally sclerotic. The non-sclerotic glomeruli show mild glomerulitis…	, MICROSCOPIC DESCRIPTION \n Light Microscopy (LM): The following LM findings are based on hematoxylin and eosin (H&E), periodic acid-Schiff (PAS), and Masson trichrome-stained sections. The material submitted for LM contains two cores of renal cortical tissue. More than 28 glomeruli are present for examination, of which 9 are globally sclerotic. The non-sclerotic glomeruli show mild glomerulitis…	, MICROSCOPIC DESCRIPTION \n Light Microscopy (LM): The following LM findings are based on hematoxylin and eosin (H&E), periodic acid-Schiff (PAS), and Masson trichrome-stained sections. The material submitted for LM contains two cores of renal cortical tissue. More than 28 glomeruli are present for examination, of which 9 are globally sclerotic. The non-sclerotic glomeruli show mild glomerulitis…	, MICROSCOPIC DESCRIPTION \n Light Microscopy (LM): The following LM findings are based on hematoxylin and eosin (H&E), periodic acid-Schiff (PAS), and Masson trichrome-stained sections. The material submitted for LM contains two cores of renal cortical tissue. More than 28 glomeruli are present for examination, of which 9 are globally sclerotic. The non-sclerotic glomeruli show mild glomerulitis…	(622, 626)	(0, 0)	(1227, 1235)	(0, 0)	(0, 0)	0	0
169	21SP-14820	Male	56	FINAL DIAGNOSIS \n TRANSPLANT KIDNEY, TIME-ZERO BIOPSY: - Acute tubular injury/necrosis. - Mild arteriosclerosis and hyaline arteriolosclerosis. - Minimal glomerulosclerosis (~5%). - No significant interstitial fibrosis or tubular atrophy., MICROSCOPIC DESCRIPTION \n Light Microscopy (LM): The following LM findings are based on hematoxylin and eosin (H&E), periodic acid-Schiff (PAS), and Masson t…	0	0	0	0	nosig	[]	[' - No significant interstitial fibrosis or tubular atrophy']	, MICROSCOPIC DESCRIPTION \n Light Microscopy (LM): The following LM findings are based on hematoxylin and eosin (H&E), periodic acid-Schiff (PAS), and Masson trichrome-stained sections. The material submitted for LM contains a single core of renal cortical tissue. More than 45 glomeruli are present for examination, of which 3 are globally sclerotic. The non-sclerotic glomeruli contain open capil…	, MICROSCOPIC DESCRIPTION \n Light Microscopy (LM): The following LM findings are based on hematoxylin and eosin (H&E), periodic acid-Schiff (PAS), and Masson trichrome-stained sections. The material submitted for LM contains a single core of renal cortical tissue. More than 45 glomeruli are present for examination, of which 3 are globally sclerotic. The non-sclerotic glomeruli contain open capil…	, MICROSCOPIC DESCRIPTION \n Light Microscopy (LM): The following LM findings are based on hematoxylin and eosin (H&E), periodic acid-Schiff (PAS), and Masson trichrome-stained sections. The material submitted for LM contains a single core of renal cortical tissue. More than 45 glomeruli are present for examination, of which 3 are globally sclerotic. The non-sclerotic glomeruli contain open capil…	, MICROSCOPIC DESCRIPTION \n Light Microscopy (LM): The following LM findings are based on hematoxylin and eosin (H&E), periodic acid-Schiff (PAS), and Masson trichrome-stained sections. The material submitted for LM contains a single core of renal cortical tissue. More than 45 glomeruli are present for examination, of which 3 are globally sclerotic. The non-sclerotic glomeruli contain open capil…	(638, 652)	(0, 0)	(0, 0)	(0, 0)	(0, 0)	0	0
170	21SP-14764	Male	34	FINAL DIAGNOSIS \n TRANSPLANT KIDNEY, TIME-ZERO BIOPSY: - Mild acute tubular injury/necrosis. - Focal mild arteriosclerosis. - No significant glomerulosclerosis, interstitial fibrosis, or tubular atrophy., MICROSCOPIC DESCRIPTION \n Light Microscopy (LM): The following LM findings are based on hematoxylin and eosin (H&E), periodic acid-Schiff (PAS), and Masson trichrome-stained sections. The mate…	0	0	0	0	nosig	[]	[' - No significant glomerulosclerosis, interstitial fibrosis, or tubular atrophy']	, MICROSCOPIC DESCRIPTION \n Light Microscopy (LM): The following LM findings are based on hematoxylin and eosin (H&E), periodic acid-Schiff (PAS), and Masson trichrome-stained sections. The material submitted for LM contains a single core of renal cortical tissue. More than 38 glomeruli are present for examination, of which none are globally sclerotic. The glomeruli contain open capillary loops …	, MICROSCOPIC DESCRIPTION \n Light Microscopy (LM): The following LM findings are based on hematoxylin and eosin (H&E), periodic acid-Schiff (PAS), and Masson trichrome-stained sections. The material submitted for LM contains a single core of renal cortical tissue. More than 38 glomeruli are present for examination, of which none are globally sclerotic. The glomeruli contain open capillary loops …	, MICROSCOPIC DESCRIPTION \n Light Microscopy (LM): The following LM findings are based on hematoxylin and eosin (H&E), periodic acid-Schiff (PAS), and Masson trichrome-stained sections. The material submitted for LM contains a single core of renal cortical tissue. More than 38 glomeruli are present for examination, of which none are globally sclerotic. The glomeruli contain open capillary loops …	, MICROSCOPIC DESCRIPTION \n Light Microscopy (LM): The following LM findings are based on hematoxylin and eosin (H&E), periodic acid-Schiff (PAS), and Masson trichrome-stained sections. The material submitted for LM contains a single core of renal cortical tissue. More than 38 glomeruli are present for examination, of which none are globally sclerotic. The glomeruli contain open capillary loops …	(632, 646)	(0, 0)	(0, 0)	(0, 0)	(0, 0)	0	0
[truncated: 3,258 more rows]
