# Supplementary material for: exKidneyBERT: a language model for kidney transplant pathology reports and the crucial role of extended vocabularies
Source: PeerJ Comput Sci. 2024 Feb 28;10:e1888. doi: 10.7717/peerj-cs.1888 (PMC10909162; doi:10.7717/peerj-cs.1888)
Supplement: Supplemental Information 2 [file peerj-cs-10-1888-s002.zip]

Archive with 15 entries (15 files):
- BERT_multitask.ipynb
- BERT_multitask_isrej_QA.ipynb
- BERT_multitask_isrej_QA_2.ipynb
- BERT_multitask-QA.ipynb
- BERT_multitask-QA-exkidneyBERT.ipynb
- clinicalBert_embedding_tut.ipynb
- data_exploration.ipynb
- exKidney_CLS.ipynb
- exKidney_lr_CLS.ipynb
- extend_tokenizer.ipynb
- Finetune_squad_bioasq_isrej.ipynb
- kidney_BERT_QA.ipynb
- kidney_BERT_QA-Copy1.ipynb
- largeData_clinicalBert_MaskedLanguageModel_tut.ipynb
- MLM_exKidneyBERT_lr.ipynb
