# Supplementary material for: exKidneyBERT: a language model for kidney transplant pathology reports and the crucial role of extended vocabularies
Source: PeerJ Comput Sci. 2024 Feb 28;10:e1888. doi: 10.7717/peerj-cs.1888 (PMC10909162; doi:10.7717/peerj-cs.1888)
Supplement: Supplemental Information 2 [file peerj-cs-10-1888-s002.zip › BERT_multitask.ipynb]

# %% [code]
from transformers import AutoModelWithLMHead,BertForSequenceClassification, AutoTokenizer, AutoModel,AutoModelForMaskedLM,AutoModelForSequenceClassification
import torch
from torch import nn
import json
import numpy as np
from sklearn.linear_model import LogisticRegression
from sklearn.model_selection import cross_val_score
from sklearn.model_selection import train_test_split,StratifiedShuffleSplit
from torch.utils.data import DataLoader,TensorDataset
from transformers import Trainer, TrainingArguments
import pickle
from sklearn.metrics import confusion_matrix,classification_report
from sklearn.metrics import accuracy_score, recall_score, precision_score, f1_score,roc_curve
import pandas as pd
import matplotlib.pyplot as plt

from transformers import AdamW,get_scheduler


# %% [code]
tokenizer = AutoTokenizer.from_pretrained("emilyalsentzer/Bio_ClinicalBERT")
base_kidneyBert = AutoModel.from_pretrained("./mlm_results_largeData/checkpoint-1100")

# %% [code]
base_kidneyBert.to("cuda")

# %% [code]
class RejClassifier(nn.Module):
    def __init__(self):
        super(RejClassifier, self).__init__()
        
#         self.base_model = base_model
        self.dropout = nn.Dropout()
        self.linear = nn.Linear(768, 256) # output features from bert is 768 and 2 is ur number of labels
        self.linear2 = nn.Linear(256, 2)
        self.relu = nn.ReLU()
        
    def forward(self, outputs):
        #input_ids, attention_mask = inputs["input_ids"],inputs["attention_mask"]
        #print("a")
        #outputs = self.base_model(input_ids, attention_mask=attention_mask)
#         del inputs["labels"]
#         outputs = self.base_model(**inputs)
        #print("b")
        
        #print("c",outputs,outputs.shape)
        outputs = self.linear(outputs[1])
        outputs = self.dropout(self.relu(outputs))
        outputs = self.linear2(outputs)
        #print("d",outputs,outputs.shape)
        
        return outputs
    
class IFTAClassifier(nn.Module):
    def __init__(self):
        super(IFTAClassifier, self).__init__()
        
#         self.base_model = base_model
        self.dropout = nn.Dropout()
        self.linear = nn.Linear(768, 256) # output features from bert is 768 and 2 is ur number of labels
        self.linear2 = nn.Linear(256, 4)
        self.relu = nn.ReLU()
        
    def forward(self, outputs):
        #input_ids, attention_mask = inputs["input_ids"],inputs["attention_mask"]
#         del inputs["labels"]
#         outputs = self.base_model(**inputs)
        #print("e",outputs,outputs.shape)
        #outputs = self.base_model(input_ids, attention_mask=attention_mask)
#         outputs = self.dropout(outputs[1])
        #print("f",outputs,outputs.shape)
#         outputs = self.linear(outputs)
        #print("g",outputs,outputs.shape)
        outputs = self.linear(outputs[1])
        outputs = self.dropout(self.relu(outputs))
        outputs = self.linear2(outputs)
        
        return outputs

# %% [code]
class RenalDataset(torch.utils.data.Dataset):
    def __init__(self, encodings, labels,task_name=None):
        self.encodings = encodings
        self.labels = labels
        self.task_name = task_name

    def __getitem__(self, idx):
        item = {key: torch.tensor(val[idx]) for key, val in self.encodings.items()}
        item['labels'] = torch.tensor(self.labels[idx])
        #item["task_name"] = self.task_name
        return item

    def __len__(self):
        return len(self.labels)
def compute_metrics(p):    
    pred, labels = p
    #pred = np.argmax(pred, axis=1)
    accuracy = accuracy_score(y_true=labels, y_pred=pred)
    recall = recall_score(y_true=labels, y_pred=pred,average="micro")
    precision = precision_score(y_true=labels, y_pred=pred,average="micro")
    f1 = f1_score(y_true=labels, y_pred=pred,average="micro")
    print("accuracy: {}, precision: {}, recall: {}, f1: {}".format(accuracy,precision,recall,f1))
    return {"accuracy": accuracy, "precision": precision, "recall": recall, "f1": f1} 

# %% [code]
def gen_datasets(q,train_text,test_text,tokenizer=tokenizer):
    train_q = [q for i in range(len(train_text))]
    test_q = [q for i in range(len(test_text))]

    train_encodings = tokenizer(train_q,train_text,padding="max_length", truncation=True, 
                                return_tensors="pt",max_length=512)
    test_encodings = tokenizer(test_q,test_text,padding="max_length", truncation=True, 
                                return_tensors="pt",max_length=512)
    train_dataset = RenalDataset(train_encodings, train_labels)
    test_dataset = RenalDataset(test_encodings, test_labels)
    return train_dataset,test_dataset

# %% [code]
batch_size = 14

# %% [code]
data = pd.read_csv("data.csv")
inputs1 = data["train_rej"].tolist()
label1 = data["isRejection"].tolist()
label = [l for i,l in zip(inputs1,label1) if str(i)!="nan"]
inputs = [i for i in inputs1 if str(i)!="nan"]
train_text, test_text, train_labels, test_labels = train_test_split(
    inputs, label,random_state = 1,stratify=label,test_size=0.2)
# train_encodings = tokenizer(train_text,padding="max_length", truncation=True, 
#                             return_tensors="pt",max_length=512)
# test_encodings = tokenizer(test_text,padding="max_length", truncation=True, 
#                             return_tensors="pt",max_length=512)
# train_dataset = RenalDataset(train_encodings, train_labels,task_name="isrej")
# test_dataset = RenalDataset(test_encodings, test_labels,task_name="isrej")
q_rej = "Is there any rejection?"
train_dataset,test_dataset = gen_datasets(q_rej,train_text,test_text)
isrej_train_loader = torch.utils.data.DataLoader(train_dataset,batch_size = batch_size)
isrej_test_loader = torch.utils.data.DataLoader(test_dataset,batch_size = batch_size)

# %% [code]
data = pd.read_csv("data.csv")
inputs1 = data["train_ifta"].tolist()
label1 = data["IFTA"].tolist()
label2 = [l for i,l in zip(inputs1,label1) if str(i)!="nan"]
label = [0 if l in ["nosig","minimal","noinfo"] else (1 if l=="mild" else (2 if l=="moderate" else 3)) for l in label2]
inputs = [i for i in inputs1 if str(i)!="nan"]
train_text, test_text, train_labels, test_labels = train_test_split(
    inputs, label,random_state = 1,stratify=label,test_size=0.2)
# train_encodings = tokenizer(train_text,padding="max_length", truncation=True, 
#                             return_tensors="pt",max_length=512)
# test_encodings = tokenizer(test_text,padding="max_length", truncation=True, 
#                             return_tensors="pt",max_length=512)
# train_dataset = RenalDataset(train_encodings, train_labels,task_name = "ifta")
# test_dataset = RenalDataset(test_encodings, test_labels,task_name = "ifta")
q_ifta = "What is the grade of interstitial fibrosis and tubular atrophy?"
train_dataset,test_dataset = gen_datasets(q_ifta,train_text,test_text)
ifta_train_loader = torch.utils.data.DataLoader(train_dataset,batch_size = batch_size)
ifta_test_loader = torch.utils.data.DataLoader(test_dataset,batch_size = batch_size)


# %% [code]
model_isrej = RejClassifier()
model_ifta = IFTAClassifier()

# %% [code]
optimizer_isrej = AdamW(list(base_kidneyBert.parameters())+list(model_isrej.parameters()), lr=5e-5)
optimizer_ifta = AdamW(list(base_kidneyBert.parameters())+list(model_ifta.parameters()), lr=5e-5)
num_epochs = 20
num_training_steps = num_epochs * min(len(isrej_train_loader),len(ifta_train_loader))
lr_scheduler_isrej = get_scheduler("linear", optimizer=optimizer_isrej, num_warmup_steps=30, num_training_steps=num_training_steps)
lr_scheduler_ifta = get_scheduler("linear", optimizer=optimizer_ifta, num_warmup_steps=30, num_training_steps=num_training_steps)


# %% [code]
device = "cuda"
model_isrej.to(device)
model_ifta.to(device)

# %% [code]
# model_renal = AutoModelForSequenceClassification.from_pretrained("./mlm_results_largeData/checkpoint-1100",num_labels=4)
# model_renal

# %% [code]
def get_pred(model,dataloader):
    pred,labels = [],[]
    model.eval() 
    base_kidneyBert.eval()
    with torch.no_grad(): 
        for batch in dataloader:
           
            batch = {k: v.to(device) for k, v in batch.items()}
            cur_labels = batch["labels"].to("cpu").flatten().tolist()
            del batch["labels"]
            outputs = model(base_kidneyBert(**batch))
            predicted = torch.argmax(outputs, axis=1).to("cpu").flatten().tolist() #torch.max(outputs.data,1) 
            pred+=predicted
            labels+=cur_labels
            
            
#             if pred == 0:
#                 pred = predicted
#                 labels = cur_labels
#             else:
#                 pred = torch.cat((pred,predicted),-1)
#                 labels = torch.cat((labels,cur_labels),-1)
#             total += labels.size(0)
            
#             correct += (predicted == labels).sum().item()
            
#     print('the accuracy is {:.4f}'.format(correct/total))
    return pred,labels

# %% [code]
from tqdm.auto import tqdm
import copy

progress_bar = tqdm(range(num_training_steps))

best_f1_isrej = 0
best_f1_ifta = 0
step = 0
try:
    for epoch in range(num_epochs):
        for batch_isrej,batch_ifta in zip(isrej_train_loader,ifta_train_loader):
            model_isrej.train()
            model_ifta.train()
            base_kidneyBert.train()
            step+=1
            #print(step)
            #print(1)
            
            
            batch_isrej = {k: v.to(device) for k, v in batch_isrej.items()}
            labels = batch_isrej["labels"]
#             labels = copy.deepcopy(batch_isrej["labels"]).to(device)
            #print(2)
            del batch_isrej["labels"]
            feat = base_kidneyBert(**batch_isrej)
#             print(feat[0].shape,feat[1].shape)
            outputs = model_isrej(feat)
            #print(3)
            #print(4)
            loss_fct = torch.nn.CrossEntropyLoss().to(device)
            #print(outputs,outputs.shape)
            #print(labels,labels.shape)
            loss_isrej = loss_fct(outputs.view(-1, 2), labels.view(-1))
            #print(6)
            loss_isrej.backward()
            #print(7)

            optimizer_isrej.step()
            lr_scheduler_isrej.step()
            optimizer_isrej.zero_grad()
#             for k, v in batch_isrej.items():
#                 v.detach()
# #                 del v
#             batch_isrej.clear()
                
#             batch_isrej = 0
            
#             torch.cuda.empty_cache()
            
            

            batch_ifta = {k: v.to(device) for k, v in batch_ifta.items()}
            labels = batch_ifta["labels"]
            del batch_ifta["labels"]
            feat = base_kidneyBert(**batch_ifta)
            outputs = model_ifta(feat)
#             outputs = model_ifta(batch_ifta)
            #print(10)
            
            #print(11)
            loss_fct = torch.nn.CrossEntropyLoss().to(device)
            #print(12)
            #print("q",outputs,outputs.shape)
            #print("z",labels,labels.shape)
            loss_ifta = loss_fct(outputs.view(-1, 4), labels.view(-1))
            loss_ifta.backward()

            optimizer_ifta.step()
            lr_scheduler_ifta.step()
            optimizer_ifta.zero_grad()
            progress_bar.update(1)
    
            if step % 300 == 0:
                #test the accuracy

                print('STEP:{}, EPOCHS : {}/{}'.format(step,epoch+1,num_epochs),
                      'Loss : {:.4f},{:.4f}'.format(loss_isrej,loss_ifta))
                
                res_isrej = compute_metrics(get_pred(model_isrej,isrej_test_loader))
                res_ifta = compute_metrics(get_pred(model_ifta,ifta_test_loader))
                if res_isrej["f1"] > best_f1_isrej and res_ifta["f1"] > best_f1_ifta:
                    best_f1_isrej = res_isrej["f1"]
                    best_f1_ifta = res_ifta["f1"]
                    base_kidneyBert.save_pretrained(f"./fine_both/f1_{best_f1_isrej}_{best_f1_ifta}")
                    torch.save(model_isrej_.state_dict(),f"./fine_both/model_isrej_{best_f1_isrej}.pth")
                    torch.save(model_ifta.state_dict(),f"./fine_both/model_ifta_{best_f1_ifta}.pth")
#                 compute_metrics(get_pred(model_ifta,ifta_test_loader))
except Exception as e:
    print("Exception",e)

# %% [code]
base_kidneyBert.save_pretrained(f"./fine_both/final")
torch.save(model_isrej.state_dict(),f"./fine_both/model_isrej_final.pth")
torch.save(model_ifta.state_dict(),f"./fine_both/model_ifta_final.pth")

# %% [code]
model_isrej.load_state_dict(torch.load("./fine_both/model_isrej_final.pth"))

# %% [code]
pred_labels,test_labels = get_pred(model_isrej,isrej_test_loader)
print(confusion_matrix(test_labels,pred_labels))
print(classification_report(test_labels,pred_labels))
pred_labels,test_labels = get_pred(model_ifta,ifta_test_loader)
print(confusion_matrix(test_labels,pred_labels))
print(classification_report(test_labels,pred_labels))

# %% [code]


# %% [code]


# %% [code]


# %% [code]
from tqdm.auto import tqdm
import copy

progress_bar = tqdm(range(num_training_steps))

best_f1 = 0
step = 0
try:
    for epoch in range(num_epochs):
        for batch_isrej,batch_ifta in zip(isrej_train_loader,ifta_train_loader):
            model_isrej.train()
            model_ifta.train()
            base_kidneyBert.train()
            step+=1
            #print(step)
            #print(1)
            
            
            batch_isrej = {k: v.to(device) for k, v in batch_isrej.items()}
            labels = batch_isrej["labels"]
#             labels = copy.deepcopy(batch_isrej["labels"]).to(device)
            #print(2)
            del batch_isrej["labels"]
            feat = base_kidneyBert(**batch_isrej)
#             print(feat[0].shape,feat[1].shape)
            outputs = model_isrej(feat)
            #print(3)
            #print(4)
            loss_fct = torch.nn.CrossEntropyLoss().to(device)
            #print(outputs,outputs.shape)
            #print(labels,labels.shape)
            loss_isrej = loss_fct(outputs.view(-1, 2), labels.view(-1))
            #print(6)
            loss_isrej.backward()
            #print(7)

            optimizer_isrej.step()
            lr_scheduler_isrej.step()
            optimizer_isrej.zero_grad()

#             batch_ifta = {k: v.to(device) for k, v in batch_ifta.items()}
#             labels = batch_ifta["labels"]
#             del batch_ifta["labels"]
#             feat = base_kidneyBert(**batch_ifta)
#             outputs = model_ifta(feat)
# #             outputs = model_ifta(batch_ifta)
#             #print(10)
            
#             #print(11)
#             loss_fct = torch.nn.CrossEntropyLoss().to(device)
#             #print(12)
#             #print("q",outputs,outputs.shape)
#             #print("z",labels,labels.shape)
#             loss_ifta = loss_fct(outputs.view(-1, 4), labels.view(-1))
#             loss_ifta.backward()

#             optimizer_ifta.step()
#             lr_scheduler_ifta.step()
#             optimizer_ifta.zero_grad()
            progress_bar.update(1)
    
            loss_ifta = 0
            if step % 300 == 0:
                #test the accuracy

                print('STEP:{}, EPOCHS : {}/{}'.format(step,epoch+1,num_epochs),
                      'Loss : {:.4f},{:.4f}'.format(loss_isrej,loss_ifta))

                res = compute_metrics(get_pred(model_isrej,isrej_test_loader))
                if res["f1"] > best_f1:
                    best_f1 = res["f1"]
                    base_kidneyBert.save_pretrained(f"./fine_rej/f1{best_f1}")
                    torch.save(model_isrej.state_dict(),f"./fine_rej/model_isrej_{best_f1}.pth")
#                 compute_metrics(get_pred(model_ifta,ifta_test_loader))
except Exception as e:
    print("Exception",e)

# %% [code]
base_kidneyBert.save_pretrained(f"./fine_rej/final")
torch.save(model_isrej.state_dict(),f"./fine_rej/model_isrej_final.pth")

# %% [code]
pred_labels,test_labels = get_pred(model_isrej,isrej_test_loader)
print(confusion_matrix(test_labels,pred_labels))
print(classification_report(test_labels,pred_labels))

# %% [code]
from tqdm.auto import tqdm
import copy

progress_bar = tqdm(range(num_training_steps))

best_f1 = 0
step = 0
try:
    for epoch in range(num_epochs):
        for batch_isrej,batch_ifta in zip(isrej_train_loader,ifta_train_loader):
            model_isrej.train()
            model_ifta.train()
            base_kidneyBert.train()
            step+=1
            #print(step)
            #print(1)
            
            
#             batch_isrej = {k: v.to(device) for k, v in batch_isrej.items()}
#             labels = batch_isrej["labels"]
# #             labels = copy.deepcopy(batch_isrej["labels"]).to(device)
#             #print(2)
#             del batch_isrej["labels"]
#             feat = base_kidneyBert(**batch_isrej)
# #             print(feat[0].shape,feat[1].shape)
#             outputs = model_isrej(feat)
#             #print(3)
#             #print(4)
#             loss_fct = torch.nn.CrossEntropyLoss().to(device)
#             #print(outputs,outputs.shape)
#             #print(labels,labels.shape)
#             loss_isrej = loss_fct(outputs.view(-1, 2), labels.view(-1))
#             #print(6)
#             loss_isrej.backward()
#             #print(7)

#             optimizer_isrej.step()
#             lr_scheduler_isrej.step()
#             optimizer_isrej.zero_grad()

            batch_ifta = {k: v.to(device) for k, v in batch_ifta.items()}
            labels = batch_ifta["labels"]
            del batch_ifta["labels"]
            feat = base_kidneyBert(**batch_ifta)
            outputs = model_ifta(feat)
#             outputs = model_ifta(batch_ifta)
            #print(10)
            
            #print(11)
            loss_fct = torch.nn.CrossEntropyLoss().to(device)
            #print(12)
            #print("q",outputs,outputs.shape)
            #print("z",labels,labels.shape)
            loss_ifta = loss_fct(outputs.view(-1, 4), labels.view(-1))
            loss_ifta.backward()

            optimizer_ifta.step()
            lr_scheduler_ifta.step()
            optimizer_ifta.zero_grad()
            progress_bar.update(1)
    
            loss_isrej = 0
            if step % 300 == 0:
                #test the accuracy

                print('STEP:{}, EPOCHS : {}/{}'.format(step,epoch+1,num_epochs),
                      'Loss : {:.4f},{:.4f}'.format(loss_isrej,loss_ifta))

                res = compute_metrics(get_pred(model_ifta,ifta_test_loader))
                if res["f1"] > best_f1:
                    best_f1 = res["f1"]
                    base_kidneyBert.save_pretrained(f"./fine_ifta/f1{best_f1}")
                    torch.save(model_ifta.state_dict(),f"./fine_ifta/model_isrej_{best_f1}.pth")
#                 compute_metrics(get_pred(model_ifta,ifta_test_loader))
except Exception as e:
    print("Exception",e)

# %% [code]
base_kidneyBert.save_pretrained(f"./fine_ifta/final")
torch.save(model_ifta.state_dict(),f"./fine_ifta/model_ifta_final.pth")

# %% [code]
pred_labels,test_labels = get_pred(model_ifta,ifta_test_loader)
print(confusion_matrix(test_labels,pred_labels))
print(classification_report(test_labels,pred_labels))

# %% [code]
from tqdm.auto import tqdm
import copy

progress_bar = tqdm(range(num_training_steps))

best_f1_isrej = 0
best_f1_ifta = 0
step = 0
try:
    for epoch in range(num_epochs):
        for batch_isrej,batch_ifta in zip(isrej_train_loader,ifta_train_loader):
            model_isrej.train()
            model_ifta.train()
            base_kidneyBert.train()
            step+=1
            #print(step)
            #print(1)
            
            
            batch_isrej = {k: v.to(device) for k, v in batch_isrej.items()}
            labels = batch_isrej["labels"]
#             labels = copy.deepcopy(batch_isrej["labels"]).to(device)
            #print(2)
            del batch_isrej["labels"]
            feat = base_kidneyBert(**batch_isrej)
#             print(feat[0].shape,feat[1].shape)
            outputs = model_isrej(feat)
            #print(3)
            #print(4)
            loss_fct = torch.nn.CrossEntropyLoss().to(device)
            #print(outputs,outputs.shape)
            #print(labels,labels.shape)
            loss_isrej = loss_fct(outputs.view(-1, 2), labels.view(-1))
            #print(6)
            loss_isrej.backward()
            #print(7)

            optimizer_isrej.step()
            lr_scheduler_isrej.step()
            optimizer_isrej.zero_grad()
            for k, v in batch_isrej.items():
                del v
                
            batch_isrej = 0
            
            torch.cuda.empty_cache()
            
            

            batch_ifta = {k: v.to(device) for k, v in batch_ifta.items()}
            labels = batch_ifta["labels"]
            del batch_ifta["labels"]
            feat = base_kidneyBert(**batch_ifta)
            outputs = model_ifta(feat)
#             outputs = model_ifta(batch_ifta)
            #print(10)
            
            #print(11)
            loss_fct = torch.nn.CrossEntropyLoss().to(device)
            #print(12)
            #print("q",outputs,outputs.shape)
            #print("z",labels,labels.shape)
            loss_ifta = loss_fct(outputs.view(-1, 4), labels.view(-1))
            loss_ifta.backward()

            optimizer_ifta.step()
            lr_scheduler_ifta.step()
            optimizer_ifta.zero_grad()
            progress_bar.update(1)
    
            if step % 300 == 0:
                #test the accuracy

                print('STEP:{}, EPOCHS : {}/{}'.format(step,epoch+1,num_epochs),
                      'Loss : {:.4f},{:.4f}'.format(loss_isrej,loss_ifta))
                
                res_isrej = compute_metrics(get_pred(model_isrej,isrej_test_loader))
                res_ifta = compute_metrics(get_pred(model_ifta,ifta_test_loader))
                if res_isrej["f1"] > best_f1_isrej and res_ifta["f1"] > best_f1_ifta:
                    best_f1_isrej = res_isrej["f1"]
                    best_f1_ifta = res_ifta["f1"]
                    base_kidneyBert.save_pretrained(f"./fine_both/f1_{best_f1_isrej}_{best_f1_ifta}")
                    torch.save(model_ifta.state_dict(),f"./fine_both/model_isrej_{best_f1_isrej}.pth")
                    torch.save(model_ifta.state_dict(),f"./fine_both/model_ifta_{best_f1_ifta}.pth")
#                 compute_metrics(get_pred(model_ifta,ifta_test_loader))
except Exception as e:
    print("Exception",e)

# %% [code]
torch.cuda.empty_cache()

# %% [code]
from tqdm.auto import tqdm
import copy

progress_bar = tqdm(range(num_training_steps))


step = 0
try:
    for epoch in range(num_epochs):
        for batch_isrej,batch_ifta in zip(isrej_train_loader,ifta_train_loader):
            model_isrej.train()
            model_ifta.train()
            base_kidneyBert.train()
            step+=1
            #print(step)
            #print(1)
            
            
            batch_isrej = {k: v.to(device) for k, v in batch_isrej.items()}
            labels = batch_isrej["labels"]
#             labels = copy.deepcopy(batch_isrej["labels"]).to(device)
            #print(2)
            del batch_isrej["labels"]
            feat = base_kidneyBert(**batch_isrej)
#             print(feat[0].shape,feat[1].shape)
            outputs = model_isrej(feat)
            #print(3)
            #print(4)
            loss_fct = torch.nn.CrossEntropyLoss().to(device)
            #print(outputs,outputs.shape)
            #print(labels,labels.shape)
            loss_isrej = loss_fct(outputs.view(-1, 2), labels.view(-1))
            #print(6)
            loss_isrej.backward()
            #print(7)

            optimizer_isrej.step()
            #lr_scheduler_isrej.step()
            optimizer_isrej.zero_grad()

            batch_ifta = {k: v.to(device) for k, v in batch_ifta.items()}
            labels = batch_ifta["labels"]
            del batch_ifta["labels"]
            feat = base_kidneyBert(**batch_ifta)
            outputs = model_ifta(feat)
#             outputs = model_ifta(batch_ifta)
            #print(10)
            
            #print(11)
            loss_fct = torch.nn.CrossEntropyLoss().to(device)
            #print(12)
            #print("q",outputs,outputs.shape)
            #print("z",labels,labels.shape)
            loss_ifta = loss_fct(outputs.view(-1, 4), labels.view(-1))
            loss_ifta.backward()

            optimizer_ifta.step()
            lr_scheduler_ifta.step()
            optimizer_ifta.zero_grad()
            progress_bar.update(1)
    
            loss_isrej = 0
            if step % 300 == 0:
                #test the accuracy

                print('STEP:{}, EPOCHS : {}/{}'.format(step,epoch+1,num_epochs),
                      'Loss : {:.4f},{:.4f}'.format(loss_isrej,loss_ifta))

#                 compute_metrics(get_pred(model_isrej,isrej_test_loader))
                compute_metrics(get_pred(model_ifta,ifta_test_loader))
except Exception as e:
    print("Exception",e)

# %% [code]
from tqdm.auto import tqdm
import copy

progress_bar = tqdm(range(num_training_steps))


step = 0
try:
    for epoch in range(num_epochs):
        for batch_isrej,batch_ifta in zip(isrej_train_loader,ifta_train_loader):
            model_isrej.train()
            model_ifta.train()
            base_kidneyBert.train()
            step+=1
            #print(step)
            #print(1)
            
            
#             batch_isrej = {k: v.to(device) for k, v in batch_isrej.items()}
#             labels = batch_isrej["labels"]
# #             labels = copy.deepcopy(batch_isrej["labels"]).to(device)
#             #print(2)
#             del batch_isrej["labels"]
#             feat = base_kidneyBert(**batch_isrej)
# #             print(feat[0].shape,feat[1].shape)
#             outputs = model_isrej(feat)
#             #print(3)
#             #print(4)
#             loss_fct = torch.nn.CrossEntropyLoss().to(device)
#             #print(outputs,outputs.shape)
#             #print(labels,labels.shape)
#             loss_isrej = loss_fct(outputs.view(-1, 2), labels.view(-1))
#             #print(6)
#             loss_isrej.backward()
#             #print(7)

#             optimizer_isrej.step()
#             #lr_scheduler_isrej.step()
#             optimizer_isrej.zero_grad()

            batch_ifta = {k: v.to(device) for k, v in batch_ifta.items()}
            labels = batch_ifta["labels"]
            del batch_ifta["labels"]
            feat = base_kidneyBert(**batch_ifta)
            outputs = model_ifta(feat)
#             outputs = model_ifta(batch_ifta)
            #print(10)
            
            #print(11)
            loss_fct = torch.nn.CrossEntropyLoss().to(device)
            #print(12)
            #print("q",outputs,outputs.shape)
            #print("z",labels,labels.shape)
            loss_ifta = loss_fct(outputs.view(-1, 4), labels.view(-1))
            loss_ifta.backward()

            optimizer_ifta.step()
            lr_scheduler_ifta.step()
            optimizer_ifta.zero_grad()
            progress_bar.update(1)
    
            loss_isrej = 0
            if step % 300 == 0:
                #test the accuracy

                print('STEP:{}, EPOCHS : {}/{}'.format(step,epoch+1,num_epochs),
                      'Loss : {:.4f},{:.4f}'.format(loss_isrej,loss_ifta))

#                 compute_metrics(get_pred(model_isrej,isrej_test_loader))
                compute_metrics(get_pred(model_ifta,ifta_test_loader))
except Exception as e:
    print("Exception",e)

# %% [code]


# %% [code]


# %% [code]


# %% [markdown]


# %% [markdown]
## isRejction one task

# %% [code]
pred_labels,test_labels = get_pred(model_isrej,isrej_test_loader)
print(confusion_matrix(test_labels,pred_labels))
print(classification_report(test_labels,pred_labels))

# %% [markdown]
## isRejction multi tasks

# %% [code]
pred_labels,test_labels = get_pred(model_isrej,isrej_test_loader)
print(confusion_matrix(test_labels,pred_labels))
print(classification_report(test_labels,pred_labels))

# %% [markdown]
## IFTA one task

# %% [code]
pred_labels,test_labels = get_pred(model_ifta,ifta_test_loader)
print(confusion_matrix(test_labels,pred_labels))
print(classification_report(test_labels,pred_labels))

# %% [markdown]
## IFTA multi tasks

# %% [code]
pred_labels,test_labels = get_pred(model_ifta,ifta_test_loader)
print(confusion_matrix(test_labels,pred_labels))
print(classification_report(test_labels,pred_labels))

# %% [code]


# %% [code]


# %% [code]


# %% [code]


# %% [code]


# %% [code]


# %% [code]


# %% [code]


# %% [code]


# %% [code]
