# Supplementary material for: exKidneyBERT: a language model for kidney transplant pathology reports and the crucial role of extended vocabularies
Source: PeerJ Comput Sci. 2024 Feb 28;10:e1888. doi: 10.7717/peerj-cs.1888 (PMC10909162; doi:10.7717/peerj-cs.1888)
Supplement: Supplemental Information 2 [file peerj-cs-10-1888-s002.zip › clinicalBert_embedding_tut.ipynb]

# %% [code]
from transformers import AutoModelWithLMHead, AutoTokenizer, AutoModel
import torch
from torch import nn
import json
import numpy as np
from sklearn.linear_model import LogisticRegression
from sklearn.model_selection import cross_val_score
from sklearn.model_selection import train_test_split,StratifiedShuffleSplit
from torch.utils.data import DataLoader,TensorDataset
import pickle
from sklearn.metrics import confusion_matrix,classification_report

# %% [code]
with open('pruned_json.json') as json_file:
    data = json.load(json_file)
len(data)

# %% [code]
tokenizer = AutoTokenizer.from_pretrained("emilyalsentzer/Bio_ClinicalBERT")
model = AutoModel.from_pretrained("emilyalsentzer/Bio_ClinicalBERT")

# %% [markdown]
# Using Clinical Bert as word embedding

# %% [markdown]
## Get Report Embedding by using Mean of Sentences Embedding 

# %% [code]
def get_cls_tensor(sents, tokenizer, model):
    tokenized_sents = tokenizer(sents,padding="max_length", truncation=True, return_tensors="pt",max_length=512)["input_ids"]
    tokenized_sents.cuda()
    model.eval()
    model.cuda()
    last_hidden_state = model(tokenized_sents.cuda()).last_hidden_state
    cls_state = last_hidden_state[:,0,:]
    return torch.mean(cls_state,axis=0)

# %% [code]
label = []
inputs = []
with torch.no_grad():
    for k,v in data.items():
        label.append(v["isRejection"])
        inputs.append(get_cls_tensor(v["pruned_report"],tokenizer, model))

# with open('inputs.pkl', 'rb') as f:
#     inputs = pickle.load(f)

# label = []
# inputs = []
# with torch.no_grad():
#     for k,v in data.items():
#         label.append(v["isRejection"])
#         inputs.append(" ".join(v["pruned_report"]))

# %% [code]
train_features, test_features, train_labels, test_labels = train_test_split(
    inputs, label,random_state = 1,stratify=label,test_size=0.2)

# train_features = tokenizer(train_features,padding="max_length", truncation=True, 
#                             return_tensors="pt",max_length=512)
# test_features = tokenizer(test_features,padding="max_length", truncation=True, 
#                             return_tensors="pt",max_length=512)

# %% [markdown]
### Try Logistic Regression

# %% [code]
lr_clf = LogisticRegression(max_iter = 500)
train_features = [i.cpu().numpy() for i in train_features]
train_features
lr_clf.fit(train_features, train_labels)


# %% [code]
test_features = [i.cpu().numpy() for i in test_features]
lr_clf.score(test_features, test_labels)

# %% [code]
y_pred = lr_clf.predict(test_features)

# %% [code]
confusion_matrix(test_labels,y_pred)

# %% [code]
print(classification_report(test_labels,y_pred))

# %% [markdown]
### Try NN

# %% [code]
class Net(torch.nn.Module):
    def __init__(self,n_input,n_hidden,n_output):
        super(Net,self).__init__()
        self.hidden = torch.nn.Linear(n_input,n_hidden)
        self.predict = torch.nn.Linear(n_hidden,n_output)

    def forward(self, input):
        out = self.hidden(input)
        out = torch.sigmoid(out)
        out = self.predict(out)
        return out
model = Net(768,2000,2).cuda()
print(model)

# %% [code]
model = torch.load("bert_dense_model.pt").cuda()

# %% [code]
EPOCH = 3000
BATCH_SIZE = 8
LR = 0.001

train_data = TensorDataset(torch.tensor(train_features),torch.tensor(train_labels))
train_loader = DataLoader(train_data,batch_size=BATCH_SIZE,shuffle=True)
optimizer = torch.optim.SGD(model.parameters(), lr=LR)
loss_func = torch.nn.CrossEntropyLoss().cuda()

# %% [code]


model.train()
for e in range(EPOCH):
  for i, (x_train, y_train) in enumerate(train_loader):
    
#         if e % 1000 == 0 and e:
#             for g in optimizer.param_groups:
#                 g['lr'] /= 10
        #x_train = x_train.view(-1, 1, 32, 32)  
        x_train, y_train = x_train.cuda(), y_train.cuda()

        output = model(x_train)

        loss = loss_func(output, y_train)      
        optimizer.zero_grad()               
        loss.backward()                     
        optimizer.step()

        print("epoch: {} step: {}/{} loss: {}".format(e,i*BATCH_SIZE,len(train_loader)*BATCH_SIZE,loss.item()))

# %% [code]
correct = 0
test_data = TensorDataset(torch.tensor(test_features),torch.tensor(test_labels))
test_loader = DataLoader(test_data,
                          batch_size=BATCH_SIZE,shuffle=False)
loss = []
model.eval()
pred_lst = []
for x_test, y_test in test_loader:
    x_test, y_test = x_test.cuda(), y_test.cuda()
    output = model(x_test)
    loss.append(loss_func(output, y_test).item())  

    pred = output.data.max(1, keepdim=True)[1]
    pred_lst.append(pred)
    correct += pred.eq(y_test.data.view_as(pred)).cuda().sum()
    #print(pred.eq(y_test.data.view_as(pred)).cuda(),pred.eq(y_test.data.view_as(pred)).cuda().sum())
print(correct)
print('Loss on test data is:{:.5f}'.format(np.mean(np.array(loss))))
print('Accuracy on test data is:{:.5f}%'.format(100.*correct / len(test_loader.dataset)))

# %% [code]
pred_lst = [x.tolist() for x in pred_lst]
pred_lst = sum(sum(pred_lst, []),[])
confusion_matrix(test_labels,pred_lst)

# %% [code]
print(classification_report(test_labels,pred_lst))

# %% [code]
# torch.save(model, "bert_dense_model.pt")

# %% [code]
label_inf = []
inputs_inf = []
c = 0
with torch.no_grad():
    for k,v in data.items():
        if v["diag"] != "":
            try:
                label_inf.append(v["isRejection"])
#                 inputs_inf.append(get_cls_tensor(v["diag"],tokenizer, model))
            except e:
                print(e)
                
with open('inputs_inf.pkl', 'rb') as f:
    inputs_inf = pickle.load(f)

# %% [code]
correct = 0
test_data = TensorDataset(train_features,torch.tensor(train_labels))
test_loader = DataLoader(test_data,
                          batch_size=BATCH_SIZE,shuffle=False)
loss = []
model.eval()
pred_lst = []
for x_test, y_test in test_loader:
    x_test, y_test = x_test.cuda(), y_test.cuda()
    output = model(x_test)

    pred = output.data.max(1, keepdim=True)[1]
    pred_lst.append(pred)
    correct += pred.eq(y_test.data.view_as(pred)).cuda().sum()
    #print(pred.eq(y_test.data.view_as(pred)).cuda(),pred.eq(y_test.data.view_as(pred)).cuda().sum())
print(correct)
print('Loss on test data is:{:.5f}'.format(np.mean(np.array(loss))))
print('Accuracy on test data is:{:.5f}%'.format(100.*correct / len(test_loader.dataset)))

# %% [code]
pred_lst = [x.tolist() for x in pred_lst]
pred_lst = sum(sum(pred_lst, []),[])
confusion_matrix(train_labels,pred_lst)

# %% [code]
print(classification_report(train_labels,pred_lst))

# %% [markdown]
### Try NN

# %% [code]
class Net(torch.nn.Module):
    def __init__(self,n_input,n_hidden,n_output):
        super(Net,self).__init__()
        self.hidden = torch.nn.Linear(n_input,n_hidden)
        self.predict = torch.nn.Linear(n_hidden,n_output)

    def forward(self, input):
        out = self.hidden(input)
        out = torch.sigmoid(out)
        out = self.predict(out)
        return out
model = Net(768,2000,2).cuda()
print(model)

# %% [code]
model = torch.load("bert_dense_model.pt").cuda()

# %% [code]
EPOCH = 3000
BATCH_SIZE = 8
LR = 0.001

train_data = TensorDataset(torch.tensor(train_features),torch.tensor(train_labels))
train_loader = DataLoader(train_data,batch_size=BATCH_SIZE,shuffle=True)
optimizer = torch.optim.SGD(model.parameters(), lr=LR)
loss_func = torch.nn.CrossEntropyLoss().cuda()

# %% [code]


model.train()
for e in range(EPOCH):
  for i, (x_train, y_train) in enumerate(train_loader):
    
#         if e % 1000 == 0 and e:
#             for g in optimizer.param_groups:
#                 g['lr'] /= 10
        #x_train = x_train.view(-1, 1, 32, 32)  
        x_train, y_train = x_train.cuda(), y_train.cuda()

        output = model(x_train)

        loss = loss_func(output, y_train)      
        optimizer.zero_grad()               
        loss.backward()                     
        optimizer.step()

        print("epoch: {} step: {}/{} loss: {}".format(e,i*BATCH_SIZE,len(train_loader)*BATCH_SIZE,loss.item()))

# %% [code]
correct = 0
test_data = TensorDataset(torch.tensor(test_features),torch.tensor(test_labels))
test_loader = DataLoader(test_data,
                          batch_size=BATCH_SIZE,shuffle=False)
loss = []
model.eval()
pred_lst = []
for x_test, y_test in test_loader:
    x_test, y_test = x_test.cuda(), y_test.cuda()
    output = model(x_test)
    loss.append(loss_func(output, y_test).item())  

    pred = output.data.max(1, keepdim=True)[1]
    pred_lst.append(pred)
    correct += pred.eq(y_test.data.view_as(pred)).cuda().sum()
    #print(pred.eq(y_test.data.view_as(pred)).cuda(),pred.eq(y_test.data.view_as(pred)).cuda().sum())
print(correct)
print('Loss on test data is:{:.5f}'.format(np.mean(np.array(loss))))
print('Accuracy on test data is:{:.5f}%'.format(100.*correct / len(test_loader.dataset)))

# %% [code]
pred_lst = [x.tolist() for x in pred_lst]
pred_lst = sum(sum(pred_lst, []),[])
confusion_matrix(test_labels,pred_lst)

# %% [code]
print(classification_report(test_labels,pred_lst))

# %% [code]
# torch.save(model, "bert_dense_model.pt")

# %% [code]
label_inf = []
inputs_inf = []
c = 0
with torch.no_grad():
    for k,v in data.items():
        if v["diag"] != "":
            try:
                label_inf.append(v["isRejection"])
#                 inputs_inf.append(get_cls_tensor(v["diag"],tokenizer, model))
            except e:
                print(e)
                
with open('inputs_inf.pkl', 'rb') as f:
    inputs_inf = pickle.load(f)

# %% [code]
correct = 0
test_data = TensorDataset(train_features,torch.tensor(train_labels))
test_loader = DataLoader(test_data,
                          batch_size=BATCH_SIZE,shuffle=False)
loss = []
model.eval()
pred_lst = []
for x_test, y_test in test_loader:
    x_test, y_test = x_test.cuda(), y_test.cuda()
    output = model(x_test)

    pred = output.data.max(1, keepdim=True)[1]
    pred_lst.append(pred)
    correct += pred.eq(y_test.data.view_as(pred)).cuda().sum()
    #print(pred.eq(y_test.data.view_as(pred)).cuda(),pred.eq(y_test.data.view_as(pred)).cuda().sum())
print(correct)
print('Loss on test data is:{:.5f}'.format(np.mean(np.array(loss))))
print('Accuracy on test data is:{:.5f}%'.format(100.*correct / len(test_loader.dataset)))

# %% [code]
pred_lst = [x.tolist() for x in pred_lst]
pred_lst = sum(sum(pred_lst, []),[])
confusion_matrix(train_labels,pred_lst)

# %% [code]
print(classification_report(train_labels,pred_lst))

# %% [code]


# %% [code]


# %% [code]


# %% [code]


# %% [code]


# %% [code]


# %% [markdown]
## Using List of Sentences Embedding and LSTM

# %% [code]
max([len(x["pruned_report"]) for k,x in data.items()])

# %% [code]
def get_cls_tensors(sents, tokenizer, model):
    tokenized_sents = tokenizer(sents,padding="max_length", truncation=True, return_tensors="pt",max_length=512)["input_ids"]
    last_hidden_state = model(tokenized_sents).last_hidden_state
    cls_state = last_hidden_state[:,0,:]
    zeros = torch.zeros(151-len(cls_state),768)
    result = torch.cat([cls_state,zeros])
    print(result.shape)
    return result


# %% [code]
label = []
inputs_lstm = []
with torch.no_grad():
    for k,v in data.items():
        label.append(v["isRejection"])
        #inputs_lstm.append(get_cls_tensors(v["pruned_report"],tokenizer, model))
        
with open('inputs_lstm.pkl', 'rb') as f:
    inputs_lstm = pickle.load(f)

# %% [code]
len(inputs_lstm)

# %% [code]
train_features, test_features, train_labels, test_labels = train_test_split(inputs_lstm, label,random_state=1)

# %% [code]
class SentLSTM(nn.Module):
  def __init__(self):
    super(SentLSTM,self).__init__()
    self.lstm = nn.LSTM(768,768)
    self.dropout = nn.Dropout(0.2)
    self.fc_layer = nn.Linear(768,2)
    self.softmax = nn.LogSoftmax()
    self.sigmoid = nn.Sigmoid()

  def forward(self,x):
    batch_size = x.size(1)

    output, self.hidden = self.lstm(x,self.hidden)
    #output = output.contiguous().view(-1, 128)
    #output = self.dropout(output[-1])
    output = output.permute(1,0,2).contiguous() #.view(batch_size,-1)
    #print(output.shape)
    output = self.fc_layer(output)
    #print(output.shape)
    output = torch.sum(output,1)
    #print(output.shape)
    output = self.softmax(output)
    #output = output.view(-1,batch_size,2)
    return output

  def init_hidden(self,size):
    return (torch.zeros(1, size, 768).cuda(), torch.zeros(1, size, 768).cuda())

# %% [code]
def eval_accuracy(train_loader,model_name):
    total = 0
    correct2 = 0
    for i, (x_train, y_train) in enumerate(train_loader):

        x_train = x_train.swapaxes(0,1)
        x_train, y_train = x_train.cuda(), y_train.cuda()

        model_name.hidden = model_name.init_hidden(x_train.shape[1])
        output2 = model_name(x_train)

        pred2 = output2.data.max(1, keepdim=True)[1]
        correct2 += pred2.eq(y_train.data.view_as(pred2)).cuda().sum()
        total += len(y_train)
    return float(1.*correct2/total)

# %% [code]
LR = 0.0001
iters = 0
BATCH_SIZE = 4
EPOCH = 100

train_data = TensorDataset(torch.stack(train_features),torch.tensor(train_labels))
train_loader = DataLoader(train_data,batch_size=BATCH_SIZE,shuffle=True)
test_data = TensorDataset(torch.stack(test_features),torch.tensor(test_labels))
test_loader = DataLoader(test_data, batch_size=BATCH_SIZE,shuffle=True)

# %% [code]
for i, (x_train, y_train) in enumerate(train_loader):
    print(x_train.shape,x_train.swapaxes(0,1).shape,y_train)
    break

# %% [code]


model = SentLSTM().cuda()
loss_nll = nn.NLLLoss().cuda()
optimizer = torch.optim.Adam(model.parameters(), lr=LR)


test_accuracy = []
train_accuracy = []

for e in range(EPOCH):
    for i, (x_train, y_train) in enumerate(train_loader):
        #x_train = x_train.view(-1, 1, 32, 32)  
        x_train = x_train.swapaxes(0,1)
        x_train, y_train = x_train.cuda(), y_train.cuda()
        model.train()
#         train_y = (i.label.cuda()-1) #.float()
#         train_x = torch.zeros(i.text.shape[0],i.text.shape[1],128).cuda()
#         for m in range(i.text.shape[0]):
#           train_x[m,range(i.text.shape[1]),i.text[m]] = 1

        model.hidden = model.init_hidden(x_train.shape[1])
        model.zero_grad()


        output = model(x_train)

        loss = loss_nll(output, y_train)                     
        loss.backward()                     
        optimizer.step()


    model.eval()
    print("epoch: {} step: {}/{} loss: {}".format(e,i*BATCH_SIZE,len(train_loader)*BATCH_SIZE,loss.item()))
    test_accuracy.append(eval_accuracy(train_loader,model))
    train_accuracy.append(eval_accuracy(test_loader,model))
    print("test accuracy now is: ",test_accuracy[-1])
    print("train accuracy now is: ",train_accuracy[-1])


# %% [code]


# %% [code]


# %% [code]
original_sent = ["I eat apple","I like banana and apple","apple"]
tokenized_ori_sent = tokenizer(original_sent,padding="max_length", truncation=True, return_tensors="pt",max_length=512)["input_ids"]
ori_token_logits = model(tokenized_ori_sent)
ori_token_logits.last_hidden_state.shape

# %% [code]
with open('inputs_inf.pkl', 'wb') as f:
    pickle.dump(inputs_inf, f)

# %% [code]
with open('inputs.pkl', 'rb') as f:
    b = pickle.load(f)

# %% [code]
np.sum(label)

# %% [code]
torch.mean(ori_token_logits.last_hidden_state[:,0,:],axis = 0)

# %% [code]
torch.stack([torch.tensor([1,2]),torch.tensor([3,4])])

# %% [code]
original_sent = f"No organisms are seen on PAS, GMS or AFB stains, and there is no significant acute inflammation."
masked_sent = f"No organisms are seen on PAS, GMS or AFB stains, and there is no significant acute {tokenizer.mask_token}."
tokenized_sent = tokenizer.encode(masked_sent, return_tensors="pt")
mask_token_index = torch.where(tokenized_sent == tokenizer.mask_token_id)[1]


# %% [code]
token_logits = model(tokenized_sent).logits
mask_token_logits = token_logits[0, mask_token_index, :]
top_5_tokens = torch.topk(mask_token_logits, 5, dim=1).indices[0].tolist()


# %% [code]
for token in top_5_tokens:
    print(masked_sent.replace(tokenizer.mask_token,tokenizer.decode([token])))

# %% [code]
tokenized_ori_sent = tokenizer.encode(original_sent, return_tensors="pt")
ori_token_logits = model(tokenized_ori_sent).logits
ori_token_logits

# %% [code]
tokenized_ori_sent = tokenizer.encode(original_sent, return_tensors="pt")
ori_token_logits = model(tokenized_ori_sent)
len(ori_token_logits.last_hidden_state[0][0])

# %% [code]
tokenized_sent

# %% [code]
tokenizer.encode("No organisms are seen on", return_tensors="pt")

# %% [code]
tokenized_ori_sent

# %% [code]
model(ex)

# %% [code]
len(masked_sent.split())

# %% [code]
masked_sent

# %% [code]
tokenized_sent

# %% [code]
mask_token_logits

# %% [code]
