# Supplementary material for: exKidneyBERT: a language model for kidney transplant pathology reports and the crucial role of extended vocabularies
Source: PeerJ Comput Sci. 2024 Feb 28;10:e1888. doi: 10.7717/peerj-cs.1888 (PMC10909162; doi:10.7717/peerj-cs.1888)
Supplement: Supplemental Information 2 [file peerj-cs-10-1888-s002.zip › exKidney_lr_CLS.ipynb]

# %% [code]
from transformers import AutoModelWithLMHead,BertForSequenceClassification, AutoTokenizer, AutoModel,AutoModelForMaskedLM,AutoModelForSequenceClassification
import torch
from torch import nn
import json
import numpy as np
from sklearn.linear_model import LogisticRegression
from sklearn.model_selection import cross_val_score
from sklearn.model_selection import train_test_split,StratifiedShuffleSplit
from torch.utils.data import DataLoader,TensorDataset
from transformers import Trainer, TrainingArguments
import pickle
from sklearn.metrics import confusion_matrix,classification_report
from sklearn.metrics import accuracy_score, recall_score, precision_score, f1_score,roc_curve
import pandas as pd
import matplotlib.pyplot as plt


# %% [code]
model = AutoModelForMaskedLM.from_pretrained("emilyalsentzer/Bio_ClinicalBERT")

# %% [code]
model

# %% [code]
model.bert.embeddings.word_embeddings

# %% [code]
for name, param in model.bert.embeddings.word_embeddings.named_parameters():
    #print(dir(param))
    if param.requires_grad:
        print(name, len(param.data),param.data)

# %% [code]
for name, param in model.bert.embeddings.word_embeddings.named_parameters():
    #print(dir(param))
    if param.requires_grad:
        print(name, len(param.data),param.data)

# %% [code]
for name, param in model.bert.embeddings.word_embeddings.named_parameters():
    #print(dir(param))
    if param.requires_grad:
        print(name, len(param.data),param.data)

# %% [code]
for name, param in model.bert.embeddings.word_embeddings.named_parameters():
    #print(dir(param))
    if param.requires_grad:
        print(name, len(param.data),param.data)

# %% [code]
model.resize_token_embeddings(29002)

# %% [code]
model.config.tie_word_embeddings = False

# %% [code]
model.config.tie_word_embeddings

# %% [code]
model.bert.embeddings.word_embeddings.parameters()[-6:] #weight[-6:]

# %% [code]
model.named_parameters()

# %% [code]
tokenizer = AutoTokenizer.from_pretrained("emilyalsentzer/Bio_ClinicalBERT")
new_tokens = ["interstitial", "fibrosis", "tubular", "atrophy","antibody","T-cell"]
tokenizer.add_tokens(new_tokens)

# %% [code]
tokenizer = AutoTokenizer.from_pretrained("dmis-lab/biobert-base-cased-v1.1")

# %% [code]
tokenizer = AutoTokenizer.from_pretrained("emilyalsentzer/Bio_ClinicalBERT")

# %% [code]
tokenizer = AutoTokenizer.from_pretrained("bert-base-cased")

# %% [code]
data = pd.read_csv("data.csv")
# inputs1 = data["train_report"].tolist()
inputs1 = data["train_report_qa"].tolist()
label1 = data["IFTA"].tolist()

# %% [code]
label2 = [l for i,l in zip(inputs1,label1) if str(i)!="nan"]
#label = [0 if l in ["nosig","minimal","noinfo"] else (1 if l=="mild" else (2 if l=="moderate" else 3)) for l in label2]
label = []
for l in label2:
    if l == "noinfo":
        label.append(0)
    elif l == "nosig":
        label.append(1)
    elif l == "minimal":
        label.append(2)
    elif l == "mild":
        label.append(3)
    elif l == "moderate":
        label.append(4)
    else:
        label.append(5)
inputs = [i for i in inputs1 if str(i)!="nan"]

# %% [code]
train_text, test_text, train_labels, test_labels = train_test_split(
    inputs, label,random_state = 1,stratify=label,test_size=0.2)

# %% [code]
class RenalDataset(torch.utils.data.Dataset):
    def __init__(self, encodings, labels):
        self.encodings = encodings
        self.labels = labels

    def __getitem__(self, idx):
        item = {key: torch.tensor(val[idx]) for key, val in self.encodings.items()}
        item['labels'] = torch.tensor(self.labels[idx])
        return item

    def __len__(self):
        return len(self.labels)
def compute_metrics(p):    
    pred, labels = p
    pred = np.argmax(pred, axis=1)
    accuracy = accuracy_score(y_true=labels, y_pred=pred)
    recall = recall_score(y_true=labels, y_pred=pred,average="micro")
    precision = precision_score(y_true=labels, y_pred=pred,average="micro")
    f1 = f1_score(y_true=labels, y_pred=pred,average="weighted")
    return {"accuracy": accuracy, "precision": precision, "recall": recall, "f1": f1} 

# %% [code]
train_encodings = tokenizer(train_text,padding="max_length", truncation=True, 
                            return_tensors="pt",max_length=512)
test_encodings = tokenizer(test_text,padding="max_length", truncation=True, 
                            return_tensors="pt",max_length=512)
train_dataset = RenalDataset(train_encodings, train_labels)
test_dataset = RenalDataset(test_encodings, test_labels)
# model_renal = AutoModelForSequenceClassification.from_pretrained("./mlm_results_largeData/checkpoint-1100",num_labels=6)
# model_renal = AutoModelForSequenceClassification.from_pretrained("bert-base-cased",num_labels=6)
model_renal = AutoModelForSequenceClassification.from_pretrained("./mlm_results_largeData_extended_tokenizer_lr/checkpoint-1400",num_labels=6)
#model_renal = AutoModelForSequenceClassification.from_pretrained("dmis-lab/biobert-base-cased-v1.1",num_labels=6)


# %% [code]
# BERT - ifta cls 
batch_size = 16
training_args = TrainingArguments(
    output_dir='./fine_mlm_results_ifta_4labels_largeData_batch16_extoken',          
    num_train_epochs=15,              
    per_device_train_batch_size=batch_size,  
    per_device_eval_batch_size=batch_size*4,   
    warmup_steps=50,                
    weight_decay=0.01,                          
    logging_steps=50*16/batch_size,
    evaluation_strategy="steps",
    eval_steps=50*16/batch_size,
    load_best_model_at_end=True,
    save_steps = 50*16/batch_size,
    save_total_limit = 1,
    seed = 0
)


trainer = Trainer(
    model=model_renal,                         
    args=training_args,                 
    train_dataset=train_dataset,         
    eval_dataset=test_dataset,
    compute_metrics=compute_metrics,
)

try:
    
    trainer.train()
except Exception as e:
    print(e)

# %% [code]
# KidneyBERT - ifta cls 
batch_size = 16
training_args = TrainingArguments(
    output_dir='./fine_mlm_results_ifta_4labels_largeData_batch16_extoken',          
    num_train_epochs=15,              
    per_device_train_batch_size=batch_size,  
    per_device_eval_batch_size=batch_size*4,   
    warmup_steps=50,                
    weight_decay=0.01,                          
    logging_steps=50*16/batch_size,
    evaluation_strategy="steps",
    eval_steps=50*16/batch_size,
    load_best_model_at_end=True,
    save_steps = 50*16/batch_size,
    save_total_limit = 1,
    seed = 0
)


trainer = Trainer(
    model=model_renal,                         
    args=training_args,                 
    train_dataset=train_dataset,         
    eval_dataset=test_dataset,
    compute_metrics=compute_metrics,
)

try:
    
    trainer.train()
except Exception as e:
    print(e)

# %% [code]
# KidneyBERT - qa ifta cls 
batch_size = 16
training_args = TrainingArguments(
    output_dir='./fine_mlm_results_ifta_4labels_largeData_batch16_extoken',          
    num_train_epochs=15,              
    per_device_train_batch_size=batch_size,  
    per_device_eval_batch_size=batch_size*4,   
    warmup_steps=50,                
    weight_decay=0.01,                          
    logging_steps=50*16/batch_size,
    evaluation_strategy="steps",
    eval_steps=50*16/batch_size,
    load_best_model_at_end=True,
    save_steps = 50*16/batch_size,
    save_total_limit = 1,
    seed = 0
)


trainer = Trainer(
    model=model_renal,                         
    args=training_args,                 
    train_dataset=train_dataset,         
    eval_dataset=test_dataset,
    compute_metrics=compute_metrics,
)

try:
    
    trainer.train()
except Exception as e:
    print(e)

# %% [code]
# exKidneyBERT - ifta cls 
batch_size = 16
training_args = TrainingArguments(
    output_dir='./fine_mlm_results_ifta_4labels_largeData_batch16_extoken',          
    num_train_epochs=15,              
    per_device_train_batch_size=batch_size,  
    per_device_eval_batch_size=batch_size*4,   
    warmup_steps=50,                
    weight_decay=0.01,                          
    logging_steps=50*16/batch_size,
    evaluation_strategy="steps",
    eval_steps=50*16/batch_size,
    load_best_model_at_end=True,
    save_steps = 50*16/batch_size,
    save_total_limit = 1,
    seed = 0
)


trainer = Trainer(
    model=model_renal,                         
    args=training_args,                 
    train_dataset=train_dataset,         
    eval_dataset=test_dataset,
    compute_metrics=compute_metrics,
)

try:
    
    trainer.train()
except Exception as e:
    print(e)

# %% [code]
# exKidneyBERT_lr - qa ifta cls 
batch_size = 16
training_args = TrainingArguments(
    output_dir='./fine_mlm_results_ifta_4labels_largeData_batch16_extoken',          
    num_train_epochs=15,              
    per_device_train_batch_size=batch_size,  
    per_device_eval_batch_size=batch_size*4,   
    warmup_steps=50,                
    weight_decay=0.01,                          
    logging_steps=50*16/batch_size,
    evaluation_strategy="steps",
    eval_steps=50*16/batch_size,
    load_best_model_at_end=True,
    save_steps = 50*16/batch_size,
    save_total_limit = 1,
    seed = 0
)


trainer = Trainer(
    model=model_renal,                         
    args=training_args,                 
    train_dataset=train_dataset,         
    eval_dataset=test_dataset,
    compute_metrics=compute_metrics,
)

try:
    
    trainer.train()
except Exception as e:
    print(e)

# %% [code]
# BioBERT - ifta cls 
batch_size = 16
training_args = TrainingArguments(
    output_dir='./fine_bioBERT_results_ifta_4labels_largeData_batch16',          
    num_train_epochs=20,              
    per_device_train_batch_size=batch_size,  
    per_device_eval_batch_size=batch_size*4,   
    warmup_steps=50,                
    weight_decay=0.01,                          
    logging_steps=50*16/batch_size,
    evaluation_strategy="steps",
    eval_steps=50*16/batch_size,
    load_best_model_at_end=True,
    save_steps = 50*16/batch_size,
    save_total_limit = 1,
    seed = 0
)


trainer = Trainer(
    model=model_renal,                         
    args=training_args,                 
    train_dataset=train_dataset,         
    eval_dataset=test_dataset,
    compute_metrics=compute_metrics,
)

trainer.train()


# %% [code]
# BioBERT - qa ifta cls 
batch_size = 16
training_args = TrainingArguments(
    output_dir='./fine_bioBERT_results_ifta_4labels_largeData_batch16',          
    num_train_epochs=20,              
    per_device_train_batch_size=batch_size,  
    per_device_eval_batch_size=batch_size*4,   
    warmup_steps=50,                
    weight_decay=0.01,                          
    logging_steps=50*16/batch_size,
    evaluation_strategy="steps",
    eval_steps=50*16/batch_size,
    load_best_model_at_end=True,
    save_steps = 50*16/batch_size,
    save_total_limit = 1,
    seed = 0
)


trainer = Trainer(
    model=model_renal,                         
    args=training_args,                 
    train_dataset=train_dataset,         
    eval_dataset=test_dataset,
    compute_metrics=compute_metrics,
)

trainer.train()


# %% [code]
# ClinicalBERT - ifta cls
batch_size = 16
model_cli = AutoModelForSequenceClassification.from_pretrained("emilyalsentzer/Bio_ClinicalBERT",num_labels=6)
training_args = TrainingArguments(
    output_dir='./fine_cliBERT_results_ifta_4labels_largeData_batch16',          
    num_train_epochs=15,              
    per_device_train_batch_size=batch_size,  
    per_device_eval_batch_size=batch_size*4,   
    warmup_steps=50,                
    weight_decay=0.01,                          
    logging_steps=50*16/batch_size,
    evaluation_strategy="steps",
    eval_steps=50*16/batch_size,
    load_best_model_at_end=True,
    save_steps = 50*16/batch_size,
    save_total_limit = 1,
    seed = 0
)


trainer = Trainer(
    model=model_cli,                         
    args=training_args,                 
    train_dataset=train_dataset,         
    eval_dataset=test_dataset,
    compute_metrics=compute_metrics,
)

trainer.train()


# %% [code]
# ClinicalBERT - qa ifta cls
batch_size = 16
model_cli = AutoModelForSequenceClassification.from_pretrained("emilyalsentzer/Bio_ClinicalBERT",num_labels=6)
training_args = TrainingArguments(
    output_dir='./fine_cliBERT_results_ifta_4labels_largeData_batch16',          
    num_train_epochs=15,              
    per_device_train_batch_size=batch_size,  
    per_device_eval_batch_size=batch_size*4,   
    warmup_steps=50,                
    weight_decay=0.01,                          
    logging_steps=50*16/batch_size,
    evaluation_strategy="steps",
    eval_steps=50*16/batch_size,
    load_best_model_at_end=True,
    save_steps = 50*16/batch_size,
    save_total_limit = 1,
    seed = 0
)


trainer = Trainer(
    model=model_cli,                         
    args=training_args,                 
    train_dataset=train_dataset,         
    eval_dataset=test_dataset,
    compute_metrics=compute_metrics,
)

trainer.train()


# %% [code]


# %% [code]


# %% [code]


# %% [code]
from transformers import AutoModelWithLMHead,BertForSequenceClassification, AutoTokenizer, AutoModel,AutoModelForMaskedLM,AutoModelForSequenceClassification
import torch
from torch import nn
import json
import numpy as np
from sklearn.linear_model import LogisticRegression
from sklearn.model_selection import cross_val_score
from sklearn.model_selection import train_test_split,StratifiedShuffleSplit
from torch.utils.data import DataLoader,TensorDataset
from transformers import Trainer, TrainingArguments
import pickle
from sklearn.metrics import confusion_matrix,classification_report
from sklearn.metrics import accuracy_score, recall_score, precision_score, f1_score,roc_curve
import pandas as pd
import matplotlib.pyplot as plt


# %% [code]
tokenizer = AutoTokenizer.from_pretrained("emilyalsentzer/Bio_ClinicalBERT")
new_tokens = ["interstitial", "fibrosis", "tubular", "atrophy","antibody","T-cell"]
tokenizer.add_tokens(new_tokens)

# %% [code]
tokenizer = AutoTokenizer.from_pretrained("dmis-lab/biobert-base-cased-v1.1")

# %% [code]
tokenizer = AutoTokenizer.from_pretrained("emilyalsentzer/Bio_ClinicalBERT")

# %% [code]
data = pd.read_csv("data.csv")
inputs1 = data["train_report_qa"].tolist()
label1 = data["isRejection"].tolist()

label = [l for i,l in zip(inputs1,label1) if str(i)!="nan"]
inputs = [i for i in inputs1 if str(i)!="nan"]

# %% [code]
train_text, test_text, train_labels, test_labels = train_test_split(
    inputs, label,random_state = 1,stratify=label,test_size=0.2)

# %% [code]
class RenalDataset(torch.utils.data.Dataset):
    def __init__(self, encodings, labels):
        self.encodings = encodings
        self.labels = labels

    def __getitem__(self, idx):
        item = {key: torch.tensor(val[idx]) for key, val in self.encodings.items()}
        item['labels'] = torch.tensor(self.labels[idx])
        return item

    def __len__(self):
        return len(self.labels)
def compute_metrics(p):    
    pred, labels = p
    pred = np.argmax(pred, axis=1)
    accuracy = accuracy_score(y_true=labels, y_pred=pred)
    recall = recall_score(y_true=labels, y_pred=pred)
    precision = precision_score(y_true=labels, y_pred=pred)
    f1 = f1_score(y_true=labels, y_pred=pred)
    return {"accuracy": accuracy, "precision": precision, "recall": recall, "f1": f1} 

# %% [code]
train_encodings = tokenizer(train_text,padding="max_length", truncation=True, 
                            return_tensors="pt",max_length=512)
test_encodings = tokenizer(test_text,padding="max_length", truncation=True, 
                            return_tensors="pt",max_length=512)
train_dataset = RenalDataset(train_encodings, train_labels)
test_dataset = RenalDataset(test_encodings, test_labels)
# model_renal = AutoModelForSequenceClassification.from_pretrained("./mlm_results_largeData/checkpoint-1100")
# model_renal = AutoModelForSequenceClassification.from_pretrained("bert-base-cased")
# model_renal = AutoModelForSequenceClassification.from_pretrained("dmis-lab/biobert-base-cased-v1.1")
# model_renal = AutoModelForSequenceClassification.from_pretrained("./mlm_results_largeData_extended_tokenizer/checkpoint-1100")
model_renal = AutoModelForSequenceClassification.from_pretrained("emilyalsentzer/Bio_ClinicalBERT")

# %% [code]
# BioBERT - qa cls

batch_size = 16
training_args = TrainingArguments(
    output_dir='./fine_exkidBERTcased_results_largeData_batch16_wd1e-5',          
    num_train_epochs=20,              
    per_device_train_batch_size=batch_size,  
    per_device_eval_batch_size=batch_size*2,   
    warmup_steps=50,                
    weight_decay=1e-5,                          
    logging_steps=50*16/batch_size,
    evaluation_strategy="steps",
    eval_steps=50*16/batch_size,
    load_best_model_at_end=True,
    save_steps = 50*16/batch_size,
    save_total_limit = 1,
    seed = 0
)


trainer = Trainer(
    model=model_renal,                         
    args=training_args,                 
    train_dataset=train_dataset,         
    eval_dataset=test_dataset,
    compute_metrics=compute_metrics,
)

try:
    
    trainer.train()
except Exception as e:
    print(e)

# %% [code]
# Clinical BERT - qa cls

batch_size = 16
training_args = TrainingArguments(
    output_dir='./fine_exkidBERTcased_results_largeData_batch16_wd1e-5',          
    num_train_epochs=20,              
    per_device_train_batch_size=batch_size,  
    per_device_eval_batch_size=batch_size*2,   
    warmup_steps=50,                
    weight_decay=1e-5,                          
    logging_steps=50*16/batch_size,
    evaluation_strategy="steps",
    eval_steps=50*16/batch_size,
    load_best_model_at_end=True,
    save_steps = 50*16/batch_size,
    save_total_limit = 1,
    seed = 0
)


trainer = Trainer(
    model=model_renal,                         
    args=training_args,                 
    train_dataset=train_dataset,         
    eval_dataset=test_dataset,
    compute_metrics=compute_metrics,
)

try:
    
    trainer.train()
except Exception as e:
    print(e)

# %% [code]
# Kidney BERT - qa cls

batch_size = 16
training_args = TrainingArguments(
    output_dir='./fine_exkidBERTcased_results_largeData_batch16_wd1e-5',          
    num_train_epochs=20,              
    per_device_train_batch_size=batch_size,  
    per_device_eval_batch_size=batch_size*2,   
    warmup_steps=50,                
    weight_decay=1e-5,                          
    logging_steps=50*16/batch_size,
    evaluation_strategy="steps",
    eval_steps=50*16/batch_size,
    load_best_model_at_end=True,
    save_steps = 50*16/batch_size,
    save_total_limit = 1,
    seed = 0
)


trainer = Trainer(
    model=model_renal,                         
    args=training_args,                 
    train_dataset=train_dataset,         
    eval_dataset=test_dataset,
    compute_metrics=compute_metrics,
)

try:
    
    trainer.train()
except Exception as e:
    print(e)

# %% [code]
# exKidney BERT - qa cls

batch_size = 16
training_args = TrainingArguments(
    output_dir='./fine_exkidBERTcased_results_largeData_batch16_wd1e-5',          
    num_train_epochs=20,              
    per_device_train_batch_size=batch_size,  
    per_device_eval_batch_size=batch_size*2,   
    warmup_steps=50,                
    weight_decay=1e-5,                          
    logging_steps=50*16/batch_size,
    evaluation_strategy="steps",
    eval_steps=50*16/batch_size,
    load_best_model_at_end=True,
    save_steps = 50*16/batch_size,
    save_total_limit = 1,
    seed = 0
)


trainer = Trainer(
    model=model_renal,                         
    args=training_args,                 
    train_dataset=train_dataset,         
    eval_dataset=test_dataset,
    compute_metrics=compute_metrics,
)

try:
    
    trainer.train()
except Exception as e:
    print(e)

# %% [code]
# exKidney BERT - qa cls

batch_size = 8
training_args = TrainingArguments(
    output_dir='./fine_exkidBERTcased_results_largeData_batch16_wd1e-5',          
    num_train_epochs=20,              
    per_device_train_batch_size=batch_size,  
    per_device_eval_batch_size=batch_size*2,   
    warmup_steps=50,                
    weight_decay=1e-5,                          
    logging_steps=50*16/batch_size,
    evaluation_strategy="steps",
    eval_steps=50*16/batch_size,
    load_best_model_at_end=True,
    save_steps = 50*16/batch_size,
    save_total_limit = 1,
    seed = 0
)


trainer = Trainer(
    model=model_renal,                         
    args=training_args,                 
    train_dataset=train_dataset,         
    eval_dataset=test_dataset,
    compute_metrics=compute_metrics,
)

try:
    
    trainer.train()
except Exception as e:
    print(e)

# %% [code]


# %% [code]


# %% [code]
