# Supplementary material for: exKidneyBERT: a language model for kidney transplant pathology reports and the crucial role of extended vocabularies
Source: PeerJ Comput Sci. 2024 Feb 28;10:e1888. doi: 10.7717/peerj-cs.1888 (PMC10909162; doi:10.7717/peerj-cs.1888)
Supplement: Supplemental Information 2 [file peerj-cs-10-1888-s002.zip › extend_tokenizer.ipynb]

# %% [code]
from transformers import AutoModelWithLMHead,BertForSequenceClassification, AutoTokenizer, AutoModel,AutoModelForMaskedLM,AutoModelForSequenceClassification
import torch
from torch import nn
import json
import numpy as np
from sklearn.linear_model import LogisticRegression
from sklearn.model_selection import cross_val_score
from sklearn.model_selection import train_test_split,StratifiedShuffleSplit
from torch.utils.data import DataLoader,TensorDataset
from transformers import Trainer, TrainingArguments
import pickle
from sklearn.metrics import confusion_matrix,classification_report
from sklearn.metrics import accuracy_score, recall_score, precision_score, f1_score,roc_curve
import pandas as pd
import matplotlib.pyplot as plt


# %% [markdown]
# Fine-tune Masked Language Model

# %% [code]
tokenizer = AutoTokenizer.from_pretrained("emilyalsentzer/Bio_ClinicalBERT")
new_tokens = ["interstitial", "fibrosis", "tubular", "atrophy","antibody","T-cell"]
tokenizer.add_tokens(new_tokens)

# %% [code]
tokenizer.tokenize("interstitial fibrosis and tubular atrophy. T-cell mediated rejection. antibody ")

# %% [code]
tokenizer.tokenize("interstitial fibrosis and tubular atrophy. T-cell mediated rejection. antibody ")

# %% [code]
model = AutoModelForMaskedLM.from_pretrained("emilyalsentzer/Bio_ClinicalBERT")
model.resize_token_embeddings(len(tokenizer))

# %% [code]
model

# %% [code]
data = pd.read_csv("data.csv")

# %% [code]
inputs = data["Raw Case Text"].tolist()

# %% [code]
input_encoding = tokenizer(inputs,padding="max_length", truncation=True, 
                            return_tensors="pt",max_length=512)

# %% [code]
input_encoding['labels'] = input_encoding.input_ids.detach().clone()
input_encoding.keys()

# %% [code]
rand = torch.rand(input_encoding.input_ids.shape)
mask_arr = (rand < 0.15) * (input_encoding.input_ids != 101) * \
           (input_encoding.input_ids != 102) * (input_encoding.input_ids != 0)
mask_arr

# %% [code]
len(mask_arr)

# %% [code]
mask_pos = [torch.flatten(mask_arr[i].nonzero()).tolist() for i in range(input_encoding.input_ids.shape[0])]

# %% [code]
for i in range(input_encoding.input_ids.shape[0]):
    input_encoding.input_ids[i, mask_pos[i]] = 103

# %% [code]
class MaskedDataset(torch.utils.data.Dataset):
    def __init__(self, encoding):
        self.encoding = encoding
    def __getitem__(self, idx):
        return {key: torch.tensor(val[idx]) for key, val in self.encoding.items()}
    def __len__(self):
        return len(self.encoding.input_ids)

masked_dataset = MaskedDataset(input_encoding)

# %% [code]

training_args = TrainingArguments(
    output_dir='./mlm_results_largeData_extended_tokenizer',          
    num_train_epochs=5,              
    per_device_train_batch_size=8,  
    #per_device_eval_batch_size=64,   
    #warmup_steps=50,                
    #weight_decay=0.01,                          
    logging_steps=100,
    #evaluation_strateg="steps",
    #eval_steps=100,
    #load_best_model_at_end=True,
    save_steps = 100,
    save_total_limit = 10,
    seed = 0
)


trainer = Trainer(
    model=model,                         
    args=training_args,                 
    train_dataset=masked_dataset,         
)

trainer.train()


# %% [markdown]
# Test Trained MLM Model

# %% [code]
model_renal = AutoModelForMaskedLM.from_pretrained("./mlm_results_largeData_extended_tokenizer/checkpoint-1100")

# %% [code]
original_sent = f"Comment: The biopsy shows severe interstitial inflammation and tubulitis (i3/t3), \
which are diagnostic for acute T-cell-mediated rejection, type IB."

masked_sent = f"Comment: The {tokenizer.mask_token} shows {tokenizer.mask_token} interstitial {tokenizer.mask_token} and tubulitis (i3/t3), \
which are {tokenizer.mask_token} for {tokenizer.mask_token} T-cell-mediated {tokenizer.mask_token}, {tokenizer.mask_token} IB."


# %% [code]
tokenized_sent = tokenizer.encode(masked_sent, return_tensors="pt")
mask_token_index = torch.where(tokenized_sent == tokenizer.mask_token_id)[1]

mask_token_index

# %% [code]
# clinical model
token_logits = model_renal(tokenized_sent).logits
mask_token_logits = token_logits[0, mask_token_index, :]
top_3_tokens = torch.topk(mask_token_logits, 3, dim=1).indices.tolist()
print("Original Sentence: \n", original_sent, "\n")
for words in zip(*top_3_tokens):
    new_sent = masked_sent
    for i,token in enumerate(words):
        new_sent = new_sent.replace(tokenizer.mask_token,f'{i}*{tokenizer.decode([token])}*',1)
    print(new_sent,"\n")
    
# token_logits = model(tokenized_sent).logits
# mask_token_logits = token_logits[0, mask_token_index, :]
# top_5_tokens = torch.topk(mask_token_logits, 5, dim=1).indices[0].tolist()
# for token in top_5_tokens:
#     print(masked_sent.replace(tokenizer.mask_token,tokenizer.decode([token])))

# %% [code]
# model_renal
token_logits = model_renal(tokenized_sent).logits
mask_token_logits = token_logits[0, mask_token_index, :]
top_3_tokens = torch.topk(mask_token_logits, 3, dim=1).indices.tolist()
print("Original Sentence: \n", original_sent, "\n")
for words in zip(*top_3_tokens):
    new_sent = masked_sent
    for i,token in enumerate(words):
        new_sent = new_sent.replace(tokenizer.mask_token,f'{i}*{tokenizer.decode([token])}*',1)
    print(new_sent,"\n")


# %% [code]
