# Supplementary material for: exKidneyBERT: a language model for kidney transplant pathology reports and the crucial role of extended vocabularies
Source: PeerJ Comput Sci. 2024 Feb 28;10:e1888. doi: 10.7717/peerj-cs.1888 (PMC10909162; doi:10.7717/peerj-cs.1888)
Supplement: Supplemental Information 2 [file peerj-cs-10-1888-s002.zip › kidney_BERT_QA-Copy1.ipynb]

# %% [code]
from transformers import AutoModelWithLMHead,BertForSequenceClassification, AutoTokenizer,AutoModelForQuestionAnswering, AutoModel,AutoModelForMaskedLM,AutoModelForSequenceClassification
import torch
from torch import nn
import json
import numpy as np
from sklearn.linear_model import LogisticRegression
from sklearn.model_selection import cross_val_score
from sklearn.model_selection import train_test_split,StratifiedShuffleSplit
from torch.utils.data import DataLoader,TensorDataset
from transformers import Trainer, TrainingArguments
import pickle
from sklearn.metrics import confusion_matrix,classification_report
from sklearn.metrics import accuracy_score, recall_score, precision_score, f1_score,roc_curve
import pandas as pd
import matplotlib.pyplot as plt

from transformers import AdamW,get_scheduler


# %% [code]
tokenizer = AutoTokenizer.from_pretrained("dmis-lab/biobert-base-cased-v1.1")

# %% [code]
# tokenizer = AutoTokenizer.from_pretrained("emilyalsentzer/Bio_ClinicalBERT")
tokenizer = AutoTokenizer.from_pretrained("bert-base-cased")

# qa_kidneyBert.to("cuda")

# %% [code]
tokenizer = AutoTokenizer.from_pretrained("emilyalsentzer/Bio_ClinicalBERT")
new_tokens = ["interstitial", "fibrosis", "tubular", "atrophy","antibody","T-cell"]
tokenizer.add_tokens(new_tokens)

# %% [code]
def gen_datasets(q,train_text,test_text,tokenizer=tokenizer):
    train_q = [q for i in range(len(train_text))]
    test_q = [q for i in range(len(test_text))]

    train_encodings = tokenizer(train_q,train_text,padding="max_length", truncation=True, 
                                return_tensors="pt",max_length=512,return_offsets_mapping=True)
    test_encodings = tokenizer(test_q,test_text,padding="max_length", truncation=True, 
                                return_tensors="pt",max_length=512,return_offsets_mapping=True)
    train_dataset = RenalDataset(train_encodings, train_labels)
    test_dataset = RenalDataset(test_encodings, test_labels)
    return train_dataset,test_dataset

# %% [code]
class RenalDataset(torch.utils.data.Dataset):
    def __init__(self, encodings, labels,task_name=None):
        self.encodings = encodings
        self.answers = labels
        self.task_name = task_name

    def __getitem__(self, idx):
        inputs = {key: val[idx] for key, val in self.encodings.items()}
        answer = self.answers[idx]
        offsets = inputs.pop("offset_mapping")
        input_ids = inputs["input_ids"]
        cls_index = list(input_ids).index(tokenizer.cls_token_id)

        token_type_ids = inputs["token_type_ids"]
        
#         print("Asd",answer)

        if answer[1] == 0:
            inputs["start_positions"] = cls_index
            inputs["end_positions"] = cls_index
        else:
            start_char = answer[0]
            end_char = answer[1]

            token_start_index = 0
            while token_type_ids[token_start_index] != 1:
                token_start_index += 1

            token_end_index = len(input_ids) - 1
            while offsets[token_end_index][1] == 0:
                token_end_index -= 1
                
#             print(offsets[token_start_index][0] , start_char,answer)

#             print(token_start_index,token_end_index)
#             print(offsets[token_start_index], offsets[token_end_index])

            if not (offsets[token_start_index][0] <= start_char and offsets[token_end_index][1] >= end_char):
                inputs["start_positions"] = cls_index
                inputs["end_positions"] = cls_index
            else:
                while token_start_index < len(offsets) and offsets[token_start_index][0] <= start_char:
#                     print(offsets[token_start_index],token_start_index)
                    token_start_index += 1
                inputs["start_positions"] = token_start_index - 1

                while offsets[token_end_index][1] >= end_char:
                    token_end_index -= 1
                inputs["end_positions"] = token_end_index + 1
        inputs["start_positions"] = torch.tensor(inputs["start_positions"])
        inputs["end_positions"] = torch.tensor(inputs["end_positions"])
#         inputs["labels"] = (inputs["start_positions"],inputs["end_positions"])
#         print(inputs["start_positions"],inputs["end_positions"])
        return inputs
        

    def __len__(self):
        return len(self.answers)
    

def compute_metrics(p):   
    
    pred, labels = p   
        
    answer_start_scores, answer_end_scores = pred
    answer_start = np.argmax(answer_start_scores, axis=1)  # get the most likely beginning of answer with the argmax of the score
    answer_end = np.argmax(answer_end_scores, axis=1)+1
    
    
    total = 0
    correct = 0
    for s,e,t,id in zip(answer_start,answer_end,test_ans,test_ids):
        total += 1
        pred_ans = tokenizer.convert_tokens_to_string(tokenizer.convert_ids_to_tokens(id[s:e]))
#         print("qweretw",pred_ans,t,s,e)
        if s == 0 and e == 1 and t == "":
            correct += 1
        elif pred_ans.lower()==t.lower():
            correct += 1
#         else:
#             print(pred_ans.lower(),t.lower())
    
    return {"accuracy": correct/total}
    
#     accuracy = accuracy_score(y_true=labels, y_pred=pred)
#     recall = recall_score(y_true=labels, y_pred=pred,average="micro")
#     precision = precision_score(y_true=labels, y_pred=pred,average="micro")
#     f1 = f1_score(y_true=labels, y_pred=pred,average="micro")
#     print("accuracy: {}, precision: {}, recall: {}, f1: {}".format(accuracy,precision,recall,f1))
#     return {"accuracy": accuracy, "precision": precision, "recall": recall, "f1": f1} 

# %% [markdown]
## Load ABMR data

# %% [code]
batch_size = 12


data = pd.read_csv("data.csv")
inputs1 = data["train_report_qa"].tolist()
label1 = data["abmr_pos_qa"].tolist()
label = [eval(l) for i,l in zip(inputs1,label1) if str(i)!="nan"]
inputs = [i for i in inputs1 if str(i)!="nan"]

label_class_help = data["abmr_class"].tolist()
label_class = [l for i,l in zip(inputs1,label_class_help) if str(i)!="nan"]


train_text, test_text, train_labels, test_labels = train_test_split(
    inputs, label,random_state = 1,stratify=label_class,test_size=0.2)


q_abmr = "How is the antibody-mediated rejection?"
train_dataset,test_dataset = gen_datasets(q_abmr,train_text,test_text)
abmr_train_loader = torch.utils.data.DataLoader(train_dataset,batch_size = batch_size,shuffle=True)
abmr_test_loader = torch.utils.data.DataLoader(test_dataset,batch_size = batch_size)

test_ans = []
for i,l in zip(test_text,test_labels):
    test_ans.append(i[l[0]:l[1]])

test_ids = torch.tensor([])
for i in abmr_test_loader:
    test_ids = torch.cat((test_ids,i["input_ids"]),0)
    

# %% [code]
import difflib

def get_overlap_ratio(s1, s2):
    s = difflib.SequenceMatcher(None, s1, s2)
    pos_a, pos_b, size = s.find_longest_match(0, len(s1), 0, len(s2)) 
#     print(s1,s2,s1[pos_a:pos_a+size])
    return size/len(s2),len(s1[pos_a:pos_a+size].split())/len(s2.split())

def compute_metrics(p):   
    
    pred, labels = p   
        
    answer_start_scores, answer_end_scores = pred
    answer_start = np.argmax(answer_start_scores, axis=1)  # get the most likely beginning of answer with the argmax of the score
    answer_end = np.argmax(answer_end_scores, axis=1)+1
    
    
    total = 0
    correct,correct_with_info = 0,0
    overlap_ratio_char = []
    overlap_ratio_word = []
    for s,e,t,id in zip(answer_start,answer_end,test_ans,test_ids):
        total += 1
        pred_ans = tokenizer.convert_tokens_to_string(tokenizer.convert_ids_to_tokens(id[s:e]))
#         print("qweretw",pred_ans,t,s,e)
        if s == 0 and e == 1 and t == "":
            correct += 1
        elif not (s == 0 and e == 1) and t!="":
            if pred_ans.lower().replace('\n', ' ')==t.lower():
                correct_with_info += 1
            char_ratio,word_ratio = get_overlap_ratio(pred_ans.lower().replace('\n', ' '),t.lower())
            overlap_ratio_char.append(char_ratio)
            overlap_ratio_word.append(word_ratio)
    
    return {"accuracy": (correct+correct_with_info)/total,"accuracy_info": correct_with_info/total,\
            "overlap_ratio_char":np.mean(overlap_ratio_char),"overlap_ratio_word":np.mean(overlap_ratio_word)}

# %% [code]
# qa_abmr_kidneyBert = AutoModelForQuestionAnswering.from_pretrained("./qaabmr_fine_mlm_largeData_pos/checkpoint-600")
# qa_abmr_kidneyBert_trainer = Trainer(qa_abmr_kidneyBert) 
# raw_pred,_,_=qa_abmr_kidneyBert_trainer.predict(test_dataset) 

# %% [code]
qa_bioBert = AutoModelForQuestionAnswering.from_pretrained("dmis-lab/biobert-base-cased-v1.1")

steps = 50

training_args = TrainingArguments(
    output_dir='./qaabmr_fine_biobert_pos',          
    num_train_epochs=15,              
    learning_rate=2e-5,
    per_device_train_batch_size=batch_size,  
    per_device_eval_batch_size=batch_size,   
    warmup_steps=50,                
    weight_decay=1e-2,                          
    logging_steps=steps,
    evaluation_strategy="steps",
    eval_steps=steps,
    load_best_model_at_end=True,
    save_steps = steps,
    save_total_limit = 1,
    seed = 0
)


trainer = Trainer(
    model=qa_bioBert,                         
    args=training_args,                 
    train_dataset=train_dataset,         
    eval_dataset=test_dataset,
    compute_metrics=compute_metrics,
)


trainer.train()

# %% [code]
qa_exkidBert = AutoModelForQuestionAnswering.from_pretrained("./mlm_results_largeData_extended_tokenizer/checkpoint-1100")

steps = 50

training_args = TrainingArguments(
    output_dir='./qaabmr_fine_exkidbert_pos',          
    num_train_epochs=15,              
    learning_rate=2e-5,
    per_device_train_batch_size=batch_size,  
    per_device_eval_batch_size=batch_size,   
    warmup_steps=50,                
    weight_decay=1e-2,                          
    logging_steps=steps,
    evaluation_strategy="steps",
    eval_steps=steps,
    load_best_model_at_end=True,
    save_steps = steps,
    save_total_limit = 1,
    seed = 0
)


trainer = Trainer(
    model=qa_exkidBert,                         
    args=training_args,                 
    train_dataset=train_dataset,         
    eval_dataset=test_dataset,
    compute_metrics=compute_metrics,
)


trainer.train()

# %% [code]
qa_vanBert = AutoModelForQuestionAnswering.from_pretrained("bert-base-cased")

steps = 100

training_args = TrainingArguments(
    output_dir='./qaabmr_fine_vanbert_pos',          
    num_train_epochs=15,              
    learning_rate=2e-5,
    per_device_train_batch_size=batch_size,  
    per_device_eval_batch_size=batch_size,   
    warmup_steps=50,                
    weight_decay=1e-2,                          
    logging_steps=steps,
    evaluation_strategy="steps",
    eval_steps=steps,
    load_best_model_at_end=True,
    save_steps = steps,
    save_total_limit = 3,
    seed = 0
)


trainer = Trainer(
    model=qa_vanBert,                         
    args=training_args,                 
    train_dataset=train_dataset,         
    eval_dataset=test_dataset,
    compute_metrics=compute_metrics,
)


trainer.train()

# %% [code]
qa_bioasq_kidneyBert = AutoModelForQuestionAnswering.from_pretrained("qa_bioasq_fine_kidneybert/checkpoint-150")

steps = 100

training_args = TrainingArguments(
    output_dir='./qaabmr_fine_bioasq_kidneyBert',          
    num_train_epochs=15,              
    learning_rate=2e-5,
    per_device_train_batch_size=batch_size,  
    per_device_eval_batch_size=batch_size,   
    warmup_steps=50,                
    weight_decay=1e-2,                          
    logging_steps=steps,
    evaluation_strategy="steps",
    eval_steps=steps,
    load_best_model_at_end=True,
    save_steps = steps,
    save_total_limit = 30,
    seed = 0
)


trainer = Trainer(
    model=qa_bioasq_kidneyBert,                         
    args=training_args,                 
    train_dataset=train_dataset,         
    eval_dataset=test_dataset,
    compute_metrics=compute_metrics,
)


trainer.train()

# %% [code]
qa_cinicalBert = AutoModelForQuestionAnswering.from_pretrained("emilyalsentzer/Bio_ClinicalBERT")

steps = 100

training_args = TrainingArguments(
    output_dir='./qaabmr_fine_clinicalbert_pos',          
    num_train_epochs=15,              
    learning_rate=2e-5,
    per_device_train_batch_size=batch_size,  
    per_device_eval_batch_size=batch_size,   
    warmup_steps=50,                
    weight_decay=1e-2,                          
    logging_steps=steps,
    evaluation_strategy="steps",
    eval_steps=steps,
    load_best_model_at_end=True,
    save_steps = steps,
    save_total_limit = 30,
    seed = 0
)


trainer = Trainer(
    model=qa_cinicalBert,                         
    args=training_args,                 
    train_dataset=train_dataset,         
    eval_dataset=test_dataset,
    compute_metrics=compute_metrics,
)


trainer.train()

# %% [code]
qa_kidneyBert = AutoModelForQuestionAnswering.from_pretrained("./mlm_results_largeData/checkpoint-1100")

steps = 100

training_args = TrainingArguments(
    output_dir='./qaabmr_fine_mlm_largeData_pos',          
    num_train_epochs=15,              
    learning_rate=2e-5,
    per_device_train_batch_size=batch_size,  
    per_device_eval_batch_size=batch_size,   
    warmup_steps=50,                
    weight_decay=1e-2,                          
    logging_steps=steps,
    evaluation_strategy="steps",
    eval_steps=steps,
    load_best_model_at_end=True,
    save_steps = steps,
    save_total_limit = 30,
    seed = 0
)


trainer = Trainer(
    model=qa_kidneyBert,                         
    args=training_args,                 
    train_dataset=train_dataset,         
    eval_dataset=test_dataset,
    compute_metrics=compute_metrics,
)


trainer.train()

# %% [markdown]
## Load TCMR data

# %% [code]
batch_size = 12


data = pd.read_csv("data.csv")
inputs1 = data["train_report_qa"].tolist()
label1 = data["tcmr_pos_qa"].tolist()
label = [eval(l) for i,l in zip(inputs1,label1) if str(i)!="nan"]
inputs = [i for i in inputs1 if str(i)!="nan"]

label_class_help = data["tcmr_class"].tolist()
label_class = [l for i,l in zip(inputs1,label_class_help) if str(i)!="nan"]


train_text, test_text, train_labels, test_labels = train_test_split(
    inputs, label,random_state = 1,stratify=label_class,test_size=0.2)


q_tcmr = "How is the t-cell-mediated rejection?"
train_dataset,test_dataset = gen_datasets(q_tcmr,train_text,test_text)
tcmr_train_loader = torch.utils.data.DataLoader(train_dataset,batch_size = batch_size,shuffle=True)
tcmr_test_loader = torch.utils.data.DataLoader(test_dataset,batch_size = batch_size)

test_ans = []
for i,l in zip(test_text,test_labels):
    test_ans.append(i[l[0]:l[1]])

test_ids = torch.tensor([])
for i in tcmr_test_loader:
    test_ids = torch.cat((test_ids,i["input_ids"]),0)
    

# %% [code]
import difflib

def get_overlap_ratio(s1, s2):
    s = difflib.SequenceMatcher(None, s1, s2)
    pos_a, pos_b, size = s.find_longest_match(0, len(s1), 0, len(s2)) 
#     print(s1,s2,s1[pos_a:pos_a+size])
    return size/len(s2),len(s1[pos_a:pos_a+size].split())/len(s2.split())

def compute_metrics(p):   
    
    pred, labels = p   
        
    answer_start_scores, answer_end_scores = pred
    answer_start = np.argmax(answer_start_scores, axis=1)  # get the most likely beginning of answer with the argmax of the score
    answer_end = np.argmax(answer_end_scores, axis=1)+1
    
    
    total = 0
    correct,correct_with_info = 0,0
    overlap_ratio_char = []
    overlap_ratio_word = []
    for s,e,t,id in zip(answer_start,answer_end,test_ans,test_ids):
        total += 1
        pred_ans = tokenizer.convert_tokens_to_string(tokenizer.convert_ids_to_tokens(id[s:e]))
#         print("qweretw",pred_ans,t,s,e)
        if s == 0 and e == 1 and t == "":
            correct += 1
        elif not (s == 0 and e == 1) and t!="":
            if pred_ans.lower().replace('\n', ' ')==t.lower():
                correct_with_info += 1
            char_ratio,word_ratio = get_overlap_ratio(pred_ans.lower().replace('\n', ' '),t.lower())
            overlap_ratio_char.append(char_ratio)
            overlap_ratio_word.append(word_ratio)
    
    return {"accuracy": (correct+correct_with_info)/total,"accuracy_info": correct_with_info/total,\
            "overlap_ratio_char":np.mean(overlap_ratio_char),"overlap_ratio_word":np.mean(overlap_ratio_word)}

# %% [code]
qa_bioBert = AutoModelForQuestionAnswering.from_pretrained("dmis-lab/biobert-base-cased-v1.1")

steps = 50

training_args = TrainingArguments(
    output_dir='./qatcmr_fine_biobert_pos',          
    num_train_epochs=15,              
    learning_rate=2e-5,
    per_device_train_batch_size=batch_size,  
    per_device_eval_batch_size=batch_size,   
    warmup_steps=50,                
    weight_decay=1e-2,                          
    logging_steps=steps,
    evaluation_strategy="steps",
    eval_steps=steps,
    load_best_model_at_end=True,
    save_steps = steps,
    save_total_limit = 1,
    seed = 0
)


trainer = Trainer(
    model=qa_bioBert,                         
    args=training_args,                 
    train_dataset=train_dataset,         
    eval_dataset=test_dataset,
    compute_metrics=compute_metrics,
)


trainer.train()

# %% [code]
qa_exkidBert = AutoModelForQuestionAnswering.from_pretrained("./mlm_results_largeData_extended_tokenizer/checkpoint-1100")

steps = 50

training_args = TrainingArguments(
    output_dir='./qatcmr_fine_exkidbert_pos',          
    num_train_epochs=15,              
    learning_rate=2e-5,
    per_device_train_batch_size=batch_size,  
    per_device_eval_batch_size=batch_size,   
    warmup_steps=50,                
    weight_decay=1e-2,                          
    logging_steps=steps,
    evaluation_strategy="steps",
    eval_steps=steps,
    load_best_model_at_end=True,
    save_steps = steps,
    save_total_limit = 3,
    seed = 0
)


trainer = Trainer(
    model=qa_exkidBert,                         
    args=training_args,                 
    train_dataset=train_dataset,         
    eval_dataset=test_dataset,
    compute_metrics=compute_metrics,
)


trainer.train()

# %% [code]
qa_vanBert = AutoModelForQuestionAnswering.from_pretrained("bert-base-cased")

steps = 100

training_args = TrainingArguments(
    output_dir='./qatcmr_fine_vanlbert_pos',          
    num_train_epochs=15,              
    learning_rate=2e-5,
    per_device_train_batch_size=batch_size,  
    per_device_eval_batch_size=batch_size,   
    warmup_steps=50,                
    weight_decay=1e-2,                          
    logging_steps=steps,
    evaluation_strategy="steps",
    eval_steps=steps,
    load_best_model_at_end=True,
    save_steps = steps,
    save_total_limit = 3,
    seed = 0
)


trainer = Trainer(
    model=qa_vanBert,                         
    args=training_args,                 
    train_dataset=train_dataset,         
    eval_dataset=test_dataset,
    compute_metrics=compute_metrics,
)


trainer.train()

# %% [code]
qa_bioasq_kidneyBert = AutoModelForQuestionAnswering.from_pretrained("qa_bioasq_fine_kidneybert/checkpoint-150")

steps = 100

training_args = TrainingArguments(
    output_dir='./qatcmr_fine_bioasq_kidneyBert',          
    num_train_epochs=15,              
    learning_rate=2e-5,
    per_device_train_batch_size=batch_size,  
    per_device_eval_batch_size=batch_size,   
    warmup_steps=50,                
    weight_decay=1e-2,                          
    logging_steps=steps,
    evaluation_strategy="steps",
    eval_steps=steps,
    load_best_model_at_end=True,
    save_steps = steps,
    save_total_limit = 30,
    seed = 0
)


trainer = Trainer(
    model=qa_bioasq_kidneyBert,                         
    args=training_args,                 
    train_dataset=train_dataset,         
    eval_dataset=test_dataset,
    compute_metrics=compute_metrics,
)


trainer.train()

# %% [code]
qa_cinicalBert = AutoModelForQuestionAnswering.from_pretrained("emilyalsentzer/Bio_ClinicalBERT")

steps = 100

training_args = TrainingArguments(
    output_dir='./qatcmr_fine_clinicalbert_pos',          
    num_train_epochs=15,              
    learning_rate=2e-5,
    per_device_train_batch_size=batch_size,  
    per_device_eval_batch_size=batch_size,   
    warmup_steps=50,                
    weight_decay=1e-2,                          
    logging_steps=steps,
    evaluation_strategy="steps",
    eval_steps=steps,
    load_best_model_at_end=True,
    save_steps = steps,
    save_total_limit = 30,
    seed = 0
)


trainer = Trainer(
    model=qa_cinicalBert,                         
    args=training_args,                 
    train_dataset=train_dataset,         
    eval_dataset=test_dataset,
    compute_metrics=compute_metrics,
)


trainer.train()

# %% [code]
qa_kidneyBert = AutoModelForQuestionAnswering.from_pretrained("./mlm_results_largeData/checkpoint-1100")

steps = 100

training_args = TrainingArguments(
    output_dir='./qatcmr_fine_mlm_largeData_pos',          
    num_train_epochs=15,              
    learning_rate=2e-5,
    per_device_train_batch_size=batch_size,  
    per_device_eval_batch_size=batch_size,   
    warmup_steps=50,                
    weight_decay=1e-2,                          
    logging_steps=steps,
    evaluation_strategy="steps",
    eval_steps=steps,
    load_best_model_at_end=True,
    save_steps = steps,
    save_total_limit = 30,
    seed = 0
)


trainer = Trainer(
    model=qa_kidneyBert,                         
    args=training_args,                 
    train_dataset=train_dataset,         
    eval_dataset=test_dataset,
    compute_metrics=compute_metrics,
)


trainer.train()

# %% [markdown]
## Load Polyomavirus data

# %% [code]
batch_size = 12


data = pd.read_csv("data.csv")
inputs1 = data["train_report_qa"].tolist()
label1 = data["ispoly_pos_qa"].tolist()
label = [eval(l) for i,l in zip(inputs1,label1) if str(i)!="nan"]
inputs = [i for i in inputs1 if str(i)!="nan"]

label_class_help = data["poly_infection"].tolist()
label_class = [l for i,l in zip(inputs1,label_class_help) if str(i)!="nan"]


train_text, test_text, train_labels, test_labels = train_test_split(
    inputs, label,random_state = 1,stratify=label_class,test_size=0.2)


q_poly = "Is there any polyomavirus infection?"
train_dataset,test_dataset = gen_datasets(q_poly,train_text,test_text)
poly_train_loader = torch.utils.data.DataLoader(train_dataset,batch_size = batch_size,shuffle=True)
poly_test_loader = torch.utils.data.DataLoader(test_dataset,batch_size = batch_size)

test_ans = []
for i,l in zip(test_text,test_labels):
    test_ans.append(i[l[0]:l[1]])

test_ids = torch.tensor([])
for i in poly_test_loader:
    test_ids = torch.cat((test_ids,i["input_ids"]),0)
    

# %% [code]
qa_cinicalBert = AutoModelForQuestionAnswering.from_pretrained("emilyalsentzer/Bio_ClinicalBERT")

steps = 100

training_args = TrainingArguments(
    output_dir='./qapoly_fine_clinicalbert_pos',          
    num_train_epochs=15,              
    learning_rate=2e-5,
    per_device_train_batch_size=batch_size,  
    per_device_eval_batch_size=batch_size,   
    warmup_steps=50,                
    weight_decay=1e-2,                          
    logging_steps=steps,
    evaluation_strategy="steps",
    eval_steps=steps,
    load_best_model_at_end=True,
    save_steps = steps,
    save_total_limit = 30,
    seed = 0
)


trainer = Trainer(
    model=qa_cinicalBert,                         
    args=training_args,                 
    train_dataset=train_dataset,         
    eval_dataset=test_dataset,
    compute_metrics=compute_metrics,
)


trainer.train()

# %% [code]
qa_kidneyBert = AutoModelForQuestionAnswering.from_pretrained("./mlm_results_largeData/checkpoint-1100")

steps = 100

training_args = TrainingArguments(
    output_dir='./qapoly_fine_mlm_largeData_pos',          
    num_train_epochs=15,              
    learning_rate=2e-5,
    per_device_train_batch_size=batch_size,  
    per_device_eval_batch_size=batch_size,   
    warmup_steps=50,                
    weight_decay=1e-2,                          
    logging_steps=steps,
    evaluation_strategy="steps",
    eval_steps=steps,
    load_best_model_at_end=True,
    save_steps = steps,
    save_total_limit = 30,
    seed = 0
)


trainer = Trainer(
    model=qa_kidneyBert,                         
    args=training_args,                 
    train_dataset=train_dataset,         
    eval_dataset=test_dataset,
    compute_metrics=compute_metrics,
)


trainer.train()

# %% [markdown]
## Load IFTA data

# %% [code]
batch_size = 12


data = pd.read_csv("data.csv")
inputs1 = data["train_report_qa"].tolist()
label1 = data["ifta_pos_qa"].tolist()
label = [eval(l) for i,l in zip(inputs1,label1) if str(i)!="nan"]
inputs = [i for i in inputs1 if str(i)!="nan"]

label_class_help1 = data["IFTA"].tolist()
label_class_help2 = [l for i,l in zip(inputs1,label_class_help1) if str(i)!="nan"]
label_class = [0 if l in ["nosig","minimal","noinfo"] else (1 if l=="mild" else (2 if l=="moderate" else 3)) for l in label_class_help2]

train_text, test_text, train_labels, test_labels = train_test_split(
    inputs, label,random_state = 1,stratify=label_class,test_size=0.2)


q_ifta = "What is the grade of interstitial fibrosis and tubular atrophy?"
train_dataset,test_dataset = gen_datasets(q_ifta,train_text,test_text)
ifta_train_loader = torch.utils.data.DataLoader(train_dataset,batch_size = batch_size,shuffle=True)
ifta_test_loader = torch.utils.data.DataLoader(test_dataset,batch_size = batch_size)


test_ans = []
for i,l in zip(test_text,test_labels):
    test_ans.append(i[l[0]:l[1]])

test_ids = torch.tensor([])
for i in ifta_test_loader:
    test_ids = torch.cat((test_ids,i["input_ids"]),0)


# %% [code]
qa_bioBert = AutoModelForQuestionAnswering.from_pretrained("dmis-lab/biobert-base-cased-v1.1")

steps = 50

training_args = TrainingArguments(
    output_dir='./qaifta_fine_bioBert_extoken',          
    num_train_epochs=15,              
    learning_rate=2e-5,
    per_device_train_batch_size=batch_size,  
    per_device_eval_batch_size=batch_size,   
    warmup_steps=50,                
    weight_decay=1e-2,                          
    logging_steps=steps,
    evaluation_strategy="steps",
    eval_steps=steps,
    load_best_model_at_end=True,
    save_steps = steps,
    save_total_limit = 1,
    seed = 0
)


trainer = Trainer(
    model=qa_bioBert,                         
    args=training_args,                 
    train_dataset=train_dataset,         
    eval_dataset=test_dataset,
    compute_metrics=compute_metrics,
)


trainer.train()

# %% [code]
qa_kidBert_extoken = AutoModelForQuestionAnswering.from_pretrained("./mlm_results_largeData_extended_tokenizer/checkpoint-1100")

steps = 50

training_args = TrainingArguments(
    output_dir='./qaifta_fine_kidBert_extoken',          
    num_train_epochs=8,              
    learning_rate=2e-5,
    per_device_train_batch_size=batch_size,  
    per_device_eval_batch_size=batch_size,   
    warmup_steps=50,                
    weight_decay=1e-2,                          
    logging_steps=steps,
    evaluation_strategy="steps",
    eval_steps=steps,
    load_best_model_at_end=True,
    save_steps = steps,
    save_total_limit = 1,
    seed = 0
)


trainer = Trainer(
    model=qa_kidBert_extoken,                         
    args=training_args,                 
    train_dataset=train_dataset,         
    eval_dataset=test_dataset,
    compute_metrics=compute_metrics,
)


trainer.train()

# %% [code]
qa_vanBert = AutoModelForQuestionAnswering.from_pretrained("bert-base-cased")

steps = 100

training_args = TrainingArguments(
    output_dir='./qaifta_fine_vanbert_pos',          
    num_train_epochs=15,              
    learning_rate=2e-5,
    per_device_train_batch_size=batch_size,  
    per_device_eval_batch_size=batch_size,   
    warmup_steps=50,                
    weight_decay=1e-2,                          
    logging_steps=steps,
    evaluation_strategy="steps",
    eval_steps=steps,
    load_best_model_at_end=True,
    save_steps = steps,
    save_total_limit = 30,
    seed = 0
)


trainer = Trainer(
    model=qa_vanBert,                         
    args=training_args,                 
    train_dataset=train_dataset,         
    eval_dataset=test_dataset,
    compute_metrics=compute_metrics,
)


trainer.train()

# %% [code]
qa_bioasq_kidneyBert = AutoModelForQuestionAnswering.from_pretrained("qa_bioasq_fine_kidneybert/checkpoint-150")

steps = 100

training_args = TrainingArguments(
    output_dir='./qaifta_fine_bioasq_kidneybert',          
    num_train_epochs=15,              
    learning_rate=2e-5,
    per_device_train_batch_size=batch_size,  
    per_device_eval_batch_size=batch_size,   
    warmup_steps=50,                
    weight_decay=1e-2,                          
    logging_steps=steps,
    evaluation_strategy="steps",
    eval_steps=steps,
    load_best_model_at_end=True,
    save_steps = steps,
    save_total_limit = 30,
    seed = 0
)


trainer = Trainer(
    model=qa_bioasq_kidneyBert,                         
    args=training_args,                 
    train_dataset=train_dataset,         
    eval_dataset=test_dataset,
    compute_metrics=compute_metrics,
)


trainer.train()


# %% [code]
qa_cinicalBert = AutoModelForQuestionAnswering.from_pretrained("emilyalsentzer/Bio_ClinicalBERT")

steps = 100

training_args = TrainingArguments(
    output_dir='./qaifta_fine_clincalbert_pos',          
    num_train_epochs=15,              
    learning_rate=2e-5,
    per_device_train_batch_size=batch_size,  
    per_device_eval_batch_size=batch_size,   
    warmup_steps=50,                
    weight_decay=1e-2,                          
    logging_steps=steps,
    evaluation_strategy="steps",
    eval_steps=steps,
    load_best_model_at_end=True,
    save_steps = steps,
    save_total_limit = 30,
    seed = 0
)


trainer = Trainer(
    model=qa_cinicalBert,                         
    args=training_args,                 
    train_dataset=train_dataset,         
    eval_dataset=test_dataset,
    compute_metrics=compute_metrics,
)


trainer.train()

# %% [code]
qa_kidneyBert = AutoModelForQuestionAnswering.from_pretrained("./mlm_results_largeData/checkpoint-1100")

steps = 100

training_args = TrainingArguments(
    output_dir='./qaifta_fine_mlm_largeData_pos',          
    num_train_epochs=15,              
    learning_rate=2e-5,
    per_device_train_batch_size=batch_size,  
    per_device_eval_batch_size=batch_size,   
    warmup_steps=50,                
    weight_decay=1e-2,                          
    logging_steps=steps,
    evaluation_strategy="steps",
    eval_steps=steps,
    load_best_model_at_end=True,
    save_steps = steps,
    save_total_limit = 30,
    seed = 0
)


trainer = Trainer(
    model=qa_kidneyBert,                         
    args=training_args,                 
    train_dataset=train_dataset,         
    eval_dataset=test_dataset,
    compute_metrics=compute_metrics,
)


trainer.train()

# %% [code]
def get_result_report(model):    
    test_trainer = Trainer(model) 
    raw_pred,_,_=test_trainer.predict(test_dataset) 
    answer_start_scores, answer_end_scores = raw_pred
    answer_start = np.argmax(answer_start_scores, axis=1)  # get the most likely beginning of answer with the argmax of the score
    answer_end = np.argmax(answer_end_scores, axis=1)+1
    
    ans_list = ["severe", "moderate","mild","minimal","no significant",""]
    label_list = list(range(6))
    ans_dict = {ans:label for ans,label in zip(ans_list,label_list)}
    
    
    not_in_label = 0
    in_label = 0
    pred_list,true_list = [],[]
    total = 0
    correct = 0
    for s,e,t,id in zip(answer_start,answer_end,test_ans,test_ids):
        total += 1
        pred_ans = tokenizer.convert_tokens_to_string(tokenizer.convert_ids_to_tokens(id[s:e]))
#         print("qweretw",pred_ans,t,s,e)

        if s == 0 and e == 1:
            pred_ans = ""
            
        if pred_ans.lower() in ans_dict:
            in_label+=1
            pred_list.append(pred_ans.lower())
            true_list.append(t.lower())
        else:
            not_in_label+=1
            
        if pred_ans.lower()==t.lower():
            correct += 1
        else:
            print(pred_ans.lower(),t.lower())
        

    print(f"Overall exact match accuracy: {correct/total}")
    print(f"Number of predictions not in labels: {not_in_label}")
    print(confusion_matrix(true_list,pred_list))
    print(classification_report(true_list,pred_list))

# %% [code]
question = "What is the grade of interstitial fibrosis and tubular atrophy?"

context = ", MICROSCOPIC DESCRIPTION \n Light Microscopy (LM):  The following LM findings are based on hematoxylin and eosin (H&E), periodic acid-Schiff (PAS), and Masson trichrome-stained sections.  The specimen submitted for light microscopic evaluation consists of cortical tissue with at least 119 glomeruli, 6 of which are globally sclerotic.  No segmentally sclerosed glomeruli are seen.  The viable glomeruli are either unremarkable or show focal mild mesangial expansion.  The peripheral capillary walls are thin and regular.   No significant glomerulitis is seen.  No crescents, proliferation of capillary cells or necrosis of capillary tufts are identified.  The tubulointerstitium shows acute tubular injury and mild interstitial fibrosis and tubular atrophy (~5%).  No significant interstitial inflammation, tubulitis, peritubular capillaritis, vasculitis or viral cytopathic changes is identified.  The arteries show moderate intimal thickening and arterioles show moderate hyalinosis"

inputs = tokenizer(question, context, padding="max_length", truncation=True, 
                                return_tensors="pt",max_length=512,return_offsets_mapping=True) 
offset_mapping = inputs.pop("offset_mapping")


qa_kidneyBert.cpu()
answer = qa_kidneyBert(**inputs)
answer_start_scores, answer_end_scores = answer["start_logits"], answer["end_logits"]
answer_start = torch.argmax(answer_start_scores)  # get the most likely beginning of answer with the argmax of the score
answer_end = torch.argmax(answer_end_scores) + 1  # get the most likely end of answer with the argmax of the score

pred_ans = tokenizer.convert_tokens_to_string(tokenizer.convert_ids_to_tokens(inputs["input_ids"][0][answer_start:answer_end]))

print("Report: \n", context)
print("\nPredicted grade: ", pred_ans)

# %% [code]
qa_cinicalBert = AutoModelForQuestionAnswering.from_pretrained("./qaifta_fine_vanbert_pos/checkpoint-1500")
get_result_report(qa_cinicalBert)

# %% [code]
qa_cinicalBert = AutoModelForQuestionAnswering.from_pretrained("./qaifta_fine_clincalbert_pos/checkpoint-700")
get_result_report(qa_cinicalBert)

# %% [code]
qa_kidneyBert = AutoModelForQuestionAnswering.from_pretrained("./qaifta_fine_mlm_largeData_pos/checkpoint-400")
get_result_report(qa_kidneyBert)

# %% [code]


# %% [code]


# %% [markdown]
## Using the prediction results from QARej to solve isRej

# %% [code]
def get_pred_answer(p,ids):   
    
#     pred, labels = p   
        
    answer_start_scores, answer_end_scores = p
    answer_start = np.argmax(answer_start_scores, axis=1)  # get the most likely beginning of answer with the argmax of the score
    answer_end = np.argmax(answer_end_scores, axis=1)+1
    
    pred_ans_lst = []
    for s,e,id in zip(answer_start,answer_end,ids):

        pred_ans = tokenizer.convert_tokens_to_string(tokenizer.convert_ids_to_tokens(id[s:e]))
#         print("qweretw",pred_ans,t,s,e)
        if s == 0 and e == 1:
            pred_ans_lst.append(" ")
        else:
            pred_ans_lst.append(pred_ans.lower().replace('\n', ' '))
    return pred_ans_lst


# %% [code]
qa_abmr_kidneyBert = AutoModelForQuestionAnswering.from_pretrained("./qaabmr_fine_mlm_largeData_pos/checkpoint-600")
qa_tcmr_kidneyBert = AutoModelForQuestionAnswering.from_pretrained("./qatcmr_fine_mlm_largeData_pos/checkpoint-300")

# %% [code]
batch_size = 12


data = pd.read_csv("data.csv")
inputs1 = data["train_report_qa"].tolist()
label1 = data["ABMR"].tolist()
label = [l for i,l in zip(inputs1,label1) if str(i)!="nan"]
inputs = [i for i in inputs1 if str(i)!="nan"]

label_class_help = data["abmr_class"].tolist()
label_class = [l for i,l in zip(inputs1,label_class_help) if str(i)!="nan"]


train_text, test_text, abmr_train_labels, abmr_test_labels = train_test_split(
    inputs, label,random_state = 1,stratify=label_class,test_size=0.2)


q_abmr = "How is the antibody-mediated rejection?"
train_dataset,test_dataset = gen_datasets(q_abmr,train_text,test_text)
abmr_train_loader = torch.utils.data.DataLoader(train_dataset,batch_size = batch_size)
abmr_test_loader = torch.utils.data.DataLoader(test_dataset,batch_size = batch_size)

# test_ans = []
# for i,l in zip(test_text,test_labels):
#     test_ans.append(i[l[0]:l[1]])

test_ids = torch.tensor([])
for i in abmr_test_loader:
    test_ids = torch.cat((test_ids,i["input_ids"]),0)
    
train_ids = torch.tensor([])
for i in abmr_train_loader:
    train_ids = torch.cat((train_ids,i["input_ids"]),0)

qa_abmr_kidneyBert = AutoModelForQuestionAnswering.from_pretrained("./qaabmr_fine_mlm_largeData_pos/checkpoint-1400")
qa_abmr_kidneyBert_trainer = Trainer(qa_abmr_kidneyBert) 
raw_pred,_,_=qa_abmr_kidneyBert_trainer.predict(train_dataset) 
abmr_train_ans = get_pred_answer(raw_pred,train_ids)

raw_pred,_,_=qa_abmr_kidneyBert_trainer.predict(test_dataset) 
abmr_test_ans = get_pred_answer(raw_pred,test_ids)

# %% [code]
for i,j in zip(abmr_train_ans,abmr_train_labels):
    if j == 1:
        print(i,j)

# %% [code]


# %% [code]
for i,j in zip(abmr_test_ans,abmr_test_labels):
    if j == 1:
        print(i,j)

# %% [code]


# %% [code]


# %% [code]


# %% [code]


# %% [code]


# %% [code]


# %% [code]


# %% [code]


# %% [code]
def gen_datasets(train_text_0,train_text,test_text_0,test_text,tokenizer=tokenizer):

    train_encodings = tokenizer(train_text_0,train_text,padding="max_length", truncation=True, 
                                return_tensors="pt",max_length=512,return_offsets_mapping=True)
    test_encodings = tokenizer(test_text_0,test_text,padding="max_length", truncation=True, 
                                return_tensors="pt",max_length=512,return_offsets_mapping=True)
    train_dataset = RenalDataset(train_encodings, train_labels)
    test_dataset = RenalDataset(test_encodings, test_labels)
    return train_dataset,test_dataset

class RenalDataset(torch.utils.data.Dataset):
    def __init__(self, encodings, labels):
        self.encodings = encodings
        self.labels = labels

    def __getitem__(self, idx):
        item = {key: torch.tensor(val[idx]) for key, val in self.encodings.items()}
        item['labels'] = torch.tensor(self.labels[idx])
        return item

    def __len__(self):
        return len(self.labels)
def compute_metrics(p):    
    pred, labels = p
    pred = np.argmax(pred, axis=1)
    accuracy = accuracy_score(y_true=labels, y_pred=pred)
    recall = recall_score(y_true=labels, y_pred=pred,average="micro")
    precision = precision_score(y_true=labels, y_pred=pred,average="micro")
    f1 = f1_score(y_true=labels, y_pred=pred,average="micro")
    return {"accuracy": accuracy, "precision": precision, "recall": recall, "f1": f1} 

# %% [code]


# %% [code]


# %% [code]


# %% [code]


# %% [code]


# %% [code]


# %% [code]


# %% [code]


# %% [code]


# %% [code]
a = torch.tensor(1)

# %% [code]
if a<2:
    print(1)

# %% [code]
question = "What is the grade of interstitial fibrosis and tubular atrophy?"

context = ", MICROSCOPIC DESCRIPTION \n Light Microscopy (LM):  The following LM findings are based on hematoxylin and eosin (H&E), periodic acid-Schiff (PAS), and Masson trichrome-stained sections.  The specimen submitted for light microscopic evaluation consists of cortical tissue with at least 119 glomeruli, 6 of which are globally sclerotic.  No segmentally sclerosed glomeruli are seen.  The viable glomeruli are either unremarkable or show focal mild mesangial expansion.  The peripheral capillary walls are thin and regular.   No significant glomerulitis is seen.  No crescents, proliferation of capillary cells or necrosis of capillary tufts are identified.  The tubulointerstitium shows acute tubular injury and mild interstitial fibrosis and tubular atrophy (~5%).  No significant interstitial inflammation, tubulitis, peritubular capillaritis, vasculitis or viral cytopathic changes is identified.  The arteries show moderate intimal thickening and arterioles show moderate hyalinosis"
# qa_kidneyBert = AutoModelForQuestionAnswering.from_pretrained("./mlm_results_largeData/checkpoint-1100")
# 1. TOKENIZE THE INPUT
# note: if you don't include return_tensors='pt' you'll get a list of lists which is easier for 
# exploration but you cannot feed that into a model. 
inputs = tokenizer(question, context, padding="max_length", truncation=True, 
                                return_tensors="pt",max_length=512,return_offsets_mapping=True) 
offset_mapping = inputs.pop("offset_mapping")
# 2. OBTAIN MODEL SCORES
# the AutoModelForQuestionAnswering class includes a span predictor on top of the model. 
# the model returns answer start and end scores for each word in the text
qa_kidneyBert.cpu()
answer = qa_kidneyBert(**inputs)
answer_start_scores, answer_end_scores = answer["start_logits"], answer["end_logits"]
answer_start = torch.argmax(answer_start_scores)  # get the most likely beginning of answer with the argmax of the score
answer_end = torch.argmax(answer_end_scores) + 1  # get the most likely end of answer with the argmax of the score

# 3. GET THE ANSWER SPAN
# once we have the most likely start and end tokens, we grab all the tokens between them
# and convert tokens back to words!
tokenizer.convert_tokens_to_string(tokenizer.convert_ids_to_tokens(inputs["input_ids"][0][answer_start:answer_end]))

# %% [code]
offset_mapping[0][205]

# %% [code]
for i,z in zip(test_text,test_labels):
    print(i[z[0]:z[1]])
    break

# %% [code]
(question+"  "+context)[716:721]

# %% [code]
for i in test_e:
    print(i)
    break

# %% [code]
context[712:716]

# %% [code]
answer_start,answer_end

# %% [code]
#  t = offset_mapping[0]
int((t == 101).nonzero(as_tuple=True)[0])

# %% [code]
list(t[0]).index(101)

# %% [code]
inputs["input_ids"]

# %% [code]
context = "I like eating apples."
inputs = tokenizer(context, padding="max_length", truncation=True, 
                                return_tensors="pt",max_length=512,return_offsets_mapping=True) 
inputs["input_ids"][0][:40]

# %% [code]
# offset_mapping = inputs.pop("offset_mapping")
offset_mapping[0][:40]+1

# %% [code]
answer

# %% [code]
y_pred = [(0, 2),( 1, 3)]
y_true = [(0, 1), (2, 3)]
accuracy_score(y_true, y_pred)

# %% [code]
