# Supplementary material for: exKidneyBERT: a language model for kidney transplant pathology reports and the crucial role of extended vocabularies
Source: PeerJ Comput Sci. 2024 Feb 28;10:e1888. doi: 10.7717/peerj-cs.1888 (PMC10909162; doi:10.7717/peerj-cs.1888)
Supplement: Supplemental Information 2 [file peerj-cs-10-1888-s002.zip › largeData_clinicalBert_MaskedLanguageModel_tut.ipynb]

# %% [code]
from transformers import AutoModelWithLMHead,BertForSequenceClassification, AutoTokenizer, AutoModel,AutoModelForMaskedLM,AutoModelForSequenceClassification
import torch
from torch import nn
import json
import numpy as np
from sklearn.linear_model import LogisticRegression
from sklearn.model_selection import cross_val_score
from sklearn.model_selection import train_test_split,StratifiedShuffleSplit
from torch.utils.data import DataLoader,TensorDataset
from transformers import Trainer, TrainingArguments
import pickle
from sklearn.metrics import confusion_matrix,classification_report
from sklearn.metrics import accuracy_score, recall_score, precision_score, f1_score,roc_curve
import pandas as pd
import matplotlib.pyplot as plt


# %% [code]
tokenizer = AutoTokenizer.from_pretrained("emilyalsentzer/Bio_ClinicalBERT")

# %% [code]
tokenizer = AutoTokenizer.from_pretrained("emilyalsentzer/Bio_ClinicalBERT")
new_tokens = ["interstitial", "fibrosis", "tubular", "atrophy","antibody","T-cell"]
tokenizer.add_tokens(new_tokens)

# %% [code]
tokenizer = AutoTokenizer.from_pretrained("bert-base-cased")

# %% [code]
tokenizer = AutoTokenizer.from_pretrained("dmis-lab/biobert-base-cased-v1.1")

# %% [code]
tokenizer.tokenize("interstitial fibrosis and tubular atrophy. T-cell mediated rejection. antibody ")

# %% [code]
tokenizer = AutoTokenizer.from_pretrained("emilyalsentzer/Bio_ClinicalBERT")
tokenizer.tokenize("Trichrome stain shows focal mild interstitial fibrosis and tubular atrophy. ")

# %% [markdown]
# Fine-tune Masked Language Model

# %% [code]
tokenizer = AutoTokenizer.from_pretrained("emilyalsentzer/Bio_ClinicalBERT")
AutoModelForSequenceClassification.from_pretrained("emilyalsentzer/Bio_ClinicalBERT")

# %% [code]
data = pd.read_csv("data.csv")

# %% [code]
inputs = data["Raw Case Text"].tolist()

# %% [code]
input_encoding = tokenizer(inputs,padding="max_length", truncation=True, 
                            return_tensors="pt",max_length=512)

# %% [code]
input_encoding['labels'] = input_encoding.input_ids.detach().clone()
input_encoding.keys()

# %% [code]
rand = torch.rand(input_encoding.input_ids.shape)
mask_arr = (rand < 0.15) * (input_encoding.input_ids != 101) * \
           (input_encoding.input_ids != 102) * (input_encoding.input_ids != 0)
mask_arr

# %% [code]
len(mask_arr)

# %% [code]
mask_pos = [torch.flatten(mask_arr[i].nonzero()).tolist() for i in range(input_encoding.input_ids.shape[0])]

# %% [code]
for i in range(input_encoding.input_ids.shape[0]):
    input_encoding.input_ids[i, mask_pos[i]] = 103

# %% [code]
class MaskedDataset(torch.utils.data.Dataset):
    def __init__(self, encoding):
        self.encoding = encoding
    def __getitem__(self, idx):
        return {key: torch.tensor(val[idx]) for key, val in self.encoding.items()}
    def __len__(self):
        return len(self.encoding.input_ids)

masked_dataset = MaskedDataset(input_encoding)

# %% [code]

training_args = TrainingArguments(
    output_dir='./mlm_results_largeData',          
    num_train_epochs=3,              
    per_device_train_batch_size=8,  
    #per_device_eval_batch_size=64,   
    #warmup_steps=50,                
    #weight_decay=0.01,                          
    logging_steps=100,
    #evaluation_strategy="steps",
    #eval_steps=100,
    #load_best_model_at_end=True,
    save_steps = 100,
    save_total_limit = 10,
    seed = 0
)


trainer = Trainer(
    model=model,                         
    args=training_args,                 
    train_dataset=masked_dataset,         
)

try:
    
    trainer.train()
except Exception as e:
    print(e)

# %% [markdown]
# Test Trained MLM Model

# %% [code]
model_renal = AutoModelForMaskedLM.from_pretrained("./mlm_results_largeData/checkpoint-1100")

# %% [code]
original_sent = f"Comment: The biopsy shows severe interstitial inflammation and tubulitis (i3/t3), \
which are diagnostic for acute T-cell-mediated rejection, type IB."

masked_sent = f"Comment: The {tokenizer.mask_token} shows {tokenizer.mask_token} interstitial {tokenizer.mask_token} and tubulitis (i3/t3), \
which are {tokenizer.mask_token} for {tokenizer.mask_token} T-cell-mediated {tokenizer.mask_token}, {tokenizer.mask_token} IB."


# %% [code]
tokenized_sent = tokenizer.encode(masked_sent, return_tensors="pt")
mask_token_index = torch.where(tokenized_sent == tokenizer.mask_token_id)[1]

mask_token_index

# %% [code]
# clinical model
token_logits = model(tokenized_sent).logits
mask_token_logits = token_logits[0, mask_token_index, :]
top_3_tokens = torch.topk(mask_token_logits, 3, dim=1).indices.tolist()
print("Original Sentence: \n", original_sent, "\n")
for words in zip(*top_3_tokens):
    new_sent = masked_sent
    for i,token in enumerate(words):
        new_sent = new_sent.replace(tokenizer.mask_token,f'{i}*{tokenizer.decode([token])}*',1)
    print(new_sent,"\n")
    
# token_logits = model(tokenized_sent).logits
# mask_token_logits = token_logits[0, mask_token_index, :]
# top_5_tokens = torch.topk(mask_token_logits, 5, dim=1).indices[0].tolist()
# for token in top_5_tokens:
#     print(masked_sent.replace(tokenizer.mask_token,tokenizer.decode([token])))

# %% [code]
# model_renal
token_logits = model_renal(tokenized_sent).logits
mask_token_logits = token_logits[0, mask_token_index, :]
top_3_tokens = torch.topk(mask_token_logits, 3, dim=1).indices.tolist()
print("Original Sentence: \n", original_sent, "\n")
for words in zip(*top_3_tokens):
    new_sent = masked_sent
    for i,token in enumerate(words):
        new_sent = new_sent.replace(tokenizer.mask_token,f'{i}*{tokenizer.decode([token])}*',1)
    print(new_sent,"\n")


# %% [markdown]
# Finetune New Model for isRejection 

# %% [code]
data = pd.read_csv("data.csv")
inputs1 = data["train_report"].tolist()
label1 = data["isRejection"].tolist()

label = [l for i,l in zip(inputs1,label1) if str(i)!="nan"]
inputs = [i for i in inputs1 if str(i)!="nan"]

# %% [code]
train_text, test_text, train_labels, test_labels = train_test_split(
    inputs, label,random_state = 1,stratify=label,test_size=0.2)

# %% [code]
class RenalDataset(torch.utils.data.Dataset):
    def __init__(self, encodings, labels):
        self.encodings = encodings
        self.labels = labels

    def __getitem__(self, idx):
        item = {key: torch.tensor(val[idx]) for key, val in self.encodings.items()}
        item['labels'] = torch.tensor(self.labels[idx])
        return item

    def __len__(self):
        return len(self.labels)
def compute_metrics(p):    
    pred, labels = p
    pred = np.argmax(pred, axis=1)
    accuracy = accuracy_score(y_true=labels, y_pred=pred)
    recall = recall_score(y_true=labels, y_pred=pred)
    precision = precision_score(y_true=labels, y_pred=pred)
    f1 = f1_score(y_true=labels, y_pred=pred)
    return {"accuracy": accuracy, "precision": precision, "recall": recall, "f1": f1} 

# %% [code]
train_encodings = tokenizer(train_text,padding="max_length", truncation=True, 
                            return_tensors="pt",max_length=512)
test_encodings = tokenizer(test_text,padding="max_length", truncation=True, 
                            return_tensors="pt",max_length=512)
train_dataset = RenalDataset(train_encodings, train_labels)
test_dataset = RenalDataset(test_encodings, test_labels)
# model_renal = AutoModelForSequenceClassification.from_pretrained("./mlm_results_largeData/checkpoint-1100")
# model_renal = AutoModelForSequenceClassification.from_pretrained("bert-base-cased")
model_renal = AutoModelForSequenceClassification.from_pretrained("dmis-lab/biobert-base-cased-v1.1")
# model_renal = AutoModelForSequenceClassification.from_pretrained("./mlm_results_largeData_extended_tokenizer/checkpoint-1100")

# %% [code]
batch_size = 8
training_args = TrainingArguments(
    output_dir='./fine_bioBERTcased_results_largeData_batch16_wd1e-5',          
    num_train_epochs=20,              
    per_device_train_batch_size=batch_size,  
    per_device_eval_batch_size=batch_size*2,   
    warmup_steps=50,                
    weight_decay=1e-5,                          
    logging_steps=50*16/batch_size,
    evaluation_strategy="steps",
    eval_steps=50*16/batch_size,
    load_best_model_at_end=True,
    save_steps = 50*16/batch_size,
    save_total_limit = 1,
    seed = 0
)


trainer = Trainer(
    model=model_renal,                         
    args=training_args,                 
    train_dataset=train_dataset,         
    eval_dataset=test_dataset,
    compute_metrics=compute_metrics,
)

try:
    
    trainer.train()
except Exception as e:
    print(e)

# %% [code]
batch_size = 8
training_args = TrainingArguments(
    output_dir='./fine_exkidBERTcased_results_largeData_batch16_wd1e-5',          
    num_train_epochs=20,              
    per_device_train_batch_size=batch_size,  
    per_device_eval_batch_size=batch_size*2,   
    warmup_steps=50,                
    weight_decay=1e-5,                          
    logging_steps=50*16/batch_size,
    evaluation_strategy="steps",
    eval_steps=50*16/batch_size,
    load_best_model_at_end=True,
    save_steps = 50*16/batch_size,
    save_total_limit = 3,
    seed = 0
)


trainer = Trainer(
    model=model_renal,                         
    args=training_args,                 
    train_dataset=train_dataset,         
    eval_dataset=test_dataset,
    compute_metrics=compute_metrics,
)

try:
    
    trainer.train()
except Exception as e:
    print(e)

# %% [code]
batch_size = 8
training_args = TrainingArguments(
    output_dir='./fine_vanBERTcased_results_largeData_batch16_wd1e-5',          
    num_train_epochs=20,              
    per_device_train_batch_size=batch_size,  
    per_device_eval_batch_size=batch_size*2,   
    warmup_steps=50,                
    weight_decay=1e-5,                          
    logging_steps=50*16/batch_size,
    evaluation_strategy="steps",
    eval_steps=50*16/batch_size,
    load_best_model_at_end=True,
    save_steps = 50*16/batch_size,
    save_total_limit = 30,
    seed = 0
)


trainer = Trainer(
    model=model_renal,                         
    args=training_args,                 
    train_dataset=train_dataset,         
    eval_dataset=test_dataset,
    compute_metrics=compute_metrics,
)

try:
    
    trainer.train()
except Exception as e:
    print(e)

# %% [code]
batch_size = 8
training_args = TrainingArguments(
    output_dir='./fine_vanBERT_results_largeData_batch16_wd1e-5',          
    num_train_epochs=10,              
    per_device_train_batch_size=batch_size,  
    per_device_eval_batch_size=batch_size*2,   
    warmup_steps=50,                
    weight_decay=1e-5,                          
    logging_steps=50*16/batch_size,
    evaluation_strategy="steps",
    eval_steps=50*16/batch_size,
    load_best_model_at_end=True,
    save_steps = 50*16/batch_size,
    save_total_limit = 30,
    seed = 0
)


trainer = Trainer(
    model=model_renal,                         
    args=training_args,                 
    train_dataset=train_dataset,         
    eval_dataset=test_dataset,
    compute_metrics=compute_metrics,
)

try:
    
    trainer.train()
except Exception as e:
    print(e)

# %% [code]
batch_size = 8
training_args = TrainingArguments(
    output_dir='./fine_vanBERT_results_largeData_batch16',          
    num_train_epochs=10,              
    per_device_train_batch_size=batch_size,  
    per_device_eval_batch_size=batch_size*2,   
    warmup_steps=50,                
    weight_decay=0.01,                          
    logging_steps=50*16/batch_size,
    evaluation_strategy="steps",
    eval_steps=50*16/batch_size,
    load_best_model_at_end=True,
    save_steps = 50*16/batch_size,
    save_total_limit = 30,
    seed = 0
)


trainer = Trainer(
    model=model_renal,                         
    args=training_args,                 
    train_dataset=train_dataset,         
    eval_dataset=test_dataset,
    compute_metrics=compute_metrics,
)

try:
    
    trainer.train()
except Exception as e:
    print(e)

# %% [code]
batch_size = 16
training_args = TrainingArguments(
    output_dir='./fine_mlm_results_largeData_batch16',          
    num_train_epochs=10,              
    per_device_train_batch_size=batch_size,  
    per_device_eval_batch_size=batch_size*2,   
    warmup_steps=50,                
    weight_decay=0.01,                          
    logging_steps=50*16/batch_size,
    evaluation_strategy="steps",
    eval_steps=50*16/batch_size,
    load_best_model_at_end=True,
    save_steps = 50*16/batch_size,
    save_total_limit = 30,
    seed = 0
)


trainer = Trainer(
    model=model_renal,                         
    args=training_args,                 
    train_dataset=train_dataset,         
    eval_dataset=test_dataset,
    compute_metrics=compute_metrics,
)

try:
    
    trainer.train()
except Exception as e:
    print(e)

# %% [code]
batch_size = 8
training_args = TrainingArguments(
    output_dir='./fine_mlm_results_largeData',          
    num_train_epochs=10,              
    per_device_train_batch_size=batch_size,  
    per_device_eval_batch_size=batch_size*2,   
    warmup_steps=50,                
    weight_decay=0.01,                          
    logging_steps=50*16/batch_size,
    evaluation_strategy="steps",
    eval_steps=50*16/batch_size,
    load_best_model_at_end=True,
    save_steps = 50*16/batch_size,
    save_total_limit = 30,
    seed = 0
)


trainer = Trainer(
    model=model_renal,                         
    args=training_args,                 
    train_dataset=train_dataset,         
    eval_dataset=test_dataset,
    compute_metrics=compute_metrics,
)

try:
    
    trainer.train()
except Exception as e:
    print(e)

# %% [code]
batch_size = 16
training_args = TrainingArguments(
    output_dir='./fine_mlm_results_largeData_batch16',          
    num_train_epochs=15,              
    per_device_train_batch_size=batch_size,  
    per_device_eval_batch_size=batch_size*4,   
    warmup_steps=50,                
    weight_decay=0.01,                          
    logging_steps=50*16/batch_size,
    evaluation_strategy="steps",
    eval_steps=50*16/batch_size,
    load_best_model_at_end=True,
    save_steps = 50*16/batch_size,
    save_total_limit = 10,
    seed = 0
)


trainer = Trainer(
    model=model_renal,                         
    args=training_args,                 
    train_dataset=train_dataset,         
    eval_dataset=test_dataset,
    compute_metrics=compute_metrics,
)

try:
    
    trainer.train()
except Exception as e:
    print(e)

# %% [code]
fine_tuned_model = \
AutoModelForSequenceClassification.from_pretrained(
    "./fine_mlm_results/checkpoint-360",num_labels=2)
test_trainer = Trainer(fine_tuned_model) 

new_fine_tuned_model = \
AutoModelForSequenceClassification.from_pretrained(
    "./fine_mlm_results_largeData_batch16/checkpoint-1450",num_labels=2)
new_test_trainer = Trainer(new_fine_tuned_model)

cli_fine_tuned_model = \
AutoModelForSequenceClassification.from_pretrained(
    "./fine_cli_results_largeData/checkpoint-2500",num_labels=2)
cli_test_trainer = Trainer(cli_fine_tuned_model)

# %% [markdown]
### Test dataset report on old model (old Kidney BERT+Fine-tune)

# %% [code]
raw_pred,_,_=test_trainer.predict(test_dataset) 
pred_labels = np.argmax(raw_pred, axis=1)
print(confusion_matrix(test_labels,pred_labels))
print(classification_report(test_labels,pred_labels))

# %% [markdown]
### Test dataset report on clinical BERT model (Clinical BERT+Fine-tune)

# %% [code]
raw_pred,_,_=cli_test_trainer.predict(test_dataset) 
pred_labels = np.argmax(raw_pred, axis=1)
print(confusion_matrix(test_labels,pred_labels))
print(classification_report(test_labels,pred_labels))

# %% [markdown]
### Test dataset report on new model (new Kidney BERT+Fine-tune)

# %% [code]
raw_pred,_,_=new_test_trainer.predict(test_dataset) 
pred_labels = np.argmax(raw_pred, axis=1)
print(confusion_matrix(test_labels,pred_labels))
print(classification_report(test_labels,pred_labels))

# %% [code]
raw_pred,_,_=new_test_trainer.predict(test_dataset) 
fpr, tpr, threshold = roc_curve(test_labels,raw_pred[:,1])
plt.title('Receiver Operating Characteristic')
plt.plot(fpr, tpr, 'b')
plt.legend(loc = 'lower right')
plt.plot([0, 1], [0, 1],'r--')
plt.xlim([0, 1])
plt.ylim([0, 1])
plt.ylabel('True Positive Rate')
plt.xlabel('False Positive Rate')
plt.show()

# %% [code]
fpr, tpr, threshold

# %% [code]
pred_labels = [1 if x > -5.330841 else 0 for x in raw_pred[:,1]]
print(confusion_matrix(test_labels,pred_labels))
print(classification_report(test_labels,pred_labels))

# %% [code]
model_cli = AutoModelForSequenceClassification.from_pretrained("emilyalsentzer/Bio_ClinicalBERT")

# %% [code]
batch_size=16
training_args = TrainingArguments(
    output_dir='./fine_cli_results_largeData',          
    num_train_epochs=15,              
    per_device_train_batch_size=16,  
    per_device_eval_batch_size=64,   
    warmup_steps=50,                
    weight_decay=0.01,                          
    logging_steps=100*16/batch_size,
    evaluation_strategy="steps",
    eval_steps=100*16/batch_size,
    load_best_model_at_end=True,
    save_steps = 100*16/batch_size,
    save_total_limit = 5,
    seed = 0
)


trainer = Trainer(
    model=model_cli,                         
    args=training_args,                 
    train_dataset=train_dataset,         
    eval_dataset=test_dataset,
    compute_metrics=compute_metrics,
)

trainer.train()

# %% [code]


# %% [code]


# %% [markdown]
### Training dataset report

# %% [code]
raw_pred,_,_=test_trainer.predict(train_dataset) 
pred_labels = np.argmax(raw_pred, axis=1)
print(confusion_matrix(train_labels,pred_labels))
print(classification_report(train_labels,pred_labels))

# %% [markdown]
### Inference on Diagnosis

# %% [code]
label_diag = []
inputs_diag = []
with torch.no_grad():
    for k,v in data.items():
        label_diag.append(v["isRejection"])
        inputs_diag.append(" ".join(v["diag"]))
        
diag_encodings = tokenizer(inputs_diag,padding="max_length", truncation=True, 
                            return_tensors="pt",max_length=512)
diag_dataset = RenalDataset(diag_encodings, label_diag)

raw_pred_diag,_,_=test_trainer.predict(diag_dataset) 

pred_labels_diag = np.argmax(raw_pred_diag, axis=1)
print(confusion_matrix(label_diag,pred_labels_diag))
print(classification_report(label_diag,pred_labels_diag))


# %% [markdown]
# Finetune New Model for isPolyomavirus

# %% [code]
data = pd.read_csv("data.csv")
inputs1 = data["train_report"].tolist()
label1 = data["poly_infection"].tolist()

# %% [code]
label = [l for i,l in zip(inputs1,label1) if str(i)!="nan"]
inputs = [i for i in inputs1 if str(i)!="nan"]

# %% [code]
train_text, test_text, train_labels, test_labels = train_test_split(
    inputs, label,random_state = 1,stratify=label,test_size=0.2)

# %% [code]
class RenalDataset(torch.utils.data.Dataset):
    def __init__(self, encodings, labels):
        self.encodings = encodings
        self.labels = labels

    def __getitem__(self, idx):
        item = {key: torch.tensor(val[idx]) for key, val in self.encodings.items()}
        item['labels'] = torch.tensor(self.labels[idx])
        return item

    def __len__(self):
        return len(self.labels)
def compute_metrics(p):    
    pred, labels = p
    pred = np.argmax(pred, axis=1)
    accuracy = accuracy_score(y_true=labels, y_pred=pred)
    recall = recall_score(y_true=labels, y_pred=pred)
    precision = precision_score(y_true=labels, y_pred=pred)
    f1 = f1_score(y_true=labels, y_pred=pred)
    return {"accuracy": accuracy, "precision": precision, "recall": recall, "f1": f1} 

# %% [code]
train_encodings = tokenizer(train_text,padding="max_length", truncation=True, 
                            return_tensors="pt",max_length=512)
test_encodings = tokenizer(test_text,padding="max_length", truncation=True, 
                            return_tensors="pt",max_length=512)
train_dataset = RenalDataset(train_encodings, train_labels)
test_dataset = RenalDataset(test_encodings, test_labels)
model_renal = AutoModelForSequenceClassification.from_pretrained("./mlm_results_largeData/checkpoint-1100")

# %% [code]
batch_size = 16
training_args = TrainingArguments(
    output_dir='./fine_mlm_results_poly_largeData_batch16',          
    num_train_epochs=15,              
    per_device_train_batch_size=batch_size,  
    per_device_eval_batch_size=batch_size*4,   
    warmup_steps=50,                
    weight_decay=0.01,                          
    logging_steps=100*16/batch_size,
    evaluation_strategy="steps",
    eval_steps=100*16/batch_size,
    load_best_model_at_end=True,
    save_steps = 100*16/batch_size,
    save_total_limit = 10,
    seed = 0
)


trainer = Trainer(
    model=model_renal,                         
    args=training_args,                 
    train_dataset=train_dataset,         
    eval_dataset=test_dataset,
    compute_metrics=compute_metrics,
)

try:
    
    trainer.train()
except Exception as e:
    print(e)

# %% [code]
poly_fine_tuned_model = \
AutoModelForSequenceClassification.from_pretrained(
    "./fine_mlm_results_poly_largeData_batch16/checkpoint-1500",num_labels=2)
poly_test_trainer = Trainer(poly_fine_tuned_model) 
raw_pred,_,_=poly_test_trainer.predict(test_dataset) 
fpr, tpr, threshold = roc_curve(test_labels,raw_pred[:,1])
plt.title('Receiver Operating Characteristic')
plt.plot(fpr, tpr, 'b')
plt.legend(loc = 'lower right')
plt.plot([0, 1], [0, 1],'r--')
plt.xlim([0, 1])
plt.ylim([0, 1])
plt.ylabel('True Positive Rate')
plt.xlabel('False Positive Rate')
plt.show()

# %% [code]
fpr, tpr, threshold

# %% [code]
pred_labels = [1 if x > -2.4374282 else 0 for x in raw_pred[:,1]]
print(confusion_matrix(test_labels,pred_labels))
print(classification_report(test_labels,pred_labels))

# %% [markdown]
# Finetune New Model for IFTA 4labels

# %% [code]
data = pd.read_csv("data.csv")
inputs1 = data["train_report"].tolist()
label1 = data["IFTA"].tolist()

# %% [code]
label2 = [l for i,l in zip(inputs1,label1) if str(i)!="nan"]
label = [0 if l in ["nosig","minimal","noinfo"] else 1 for l in label2]
inputs = [i for i in inputs1 if str(i)!="nan"]

# %% [code]
label2 = [l for i,l in zip(inputs1,label1) if str(i)!="nan"]
label = [0 if l in ["nosig","minimal","noinfo"] else (1 if l=="mild" else (2 if l=="moderate" else 3)) for l in label2]
inputs = [i for i in inputs1 if str(i)!="nan"]

# %% [code]
train_text, test_text, train_labels, test_labels = train_test_split(
    inputs, label,random_state = 1,stratify=label,test_size=0.2)

# %% [code]
class RenalDataset(torch.utils.data.Dataset):
    def __init__(self, encodings, labels):
        self.encodings = encodings
        self.labels = labels

    def __getitem__(self, idx):
        item = {key: torch.tensor(val[idx]) for key, val in self.encodings.items()}
        item['labels'] = torch.tensor(self.labels[idx])
        return item

    def __len__(self):
        return len(self.labels)
def compute_metrics(p):    
    pred, labels = p
    pred = np.argmax(pred, axis=1)
    accuracy = accuracy_score(y_true=labels, y_pred=pred)
    recall = recall_score(y_true=labels, y_pred=pred,average="micro")
    precision = precision_score(y_true=labels, y_pred=pred,average="micro")
    f1 = f1_score(y_true=labels, y_pred=pred,average="weighted")
    return {"accuracy": accuracy, "precision": precision, "recall": recall, "f1": f1} 

# %% [code]
train_encodings = tokenizer(train_text,padding="max_length", truncation=True, 
                            return_tensors="pt",max_length=512)
test_encodings = tokenizer(test_text,padding="max_length", truncation=True, 
                            return_tensors="pt",max_length=512)
train_dataset = RenalDataset(train_encodings, train_labels)
test_dataset = RenalDataset(test_encodings, test_labels)
# model_renal = AutoModelForSequenceClassification.from_pretrained("./mlm_results_largeData/checkpoint-1100",num_labels=4)
# model_renal = AutoModelForSequenceClassification.from_pretrained("bert-base-cased",num_labels=4)
model_renal = AutoModelForSequenceClassification.from_pretrained("./mlm_results_largeData_extended_tokenizer/checkpoint-1100",num_labels=4)
# model_renal = AutoModelForSequenceClassification.from_pretrained("dmis-lab/biobert-base-cased-v1.1",num_labels=4)


# %% [code]
batch_size = 16
model_cli = AutoModelForSequenceClassification.from_pretrained("emilyalsentzer/Bio_ClinicalBERT",num_labels=4)
training_args = TrainingArguments(
    output_dir='./fine_cliBERT_results_ifta_4labels_largeData_batch16',          
    num_train_epochs=10,              
    per_device_train_batch_size=batch_size,  
    per_device_eval_batch_size=batch_size*4,   
    warmup_steps=50,                
    weight_decay=0.01,                          
    logging_steps=50*16/batch_size,
    evaluation_strategy="steps",
    eval_steps=50*16/batch_size,
    load_best_model_at_end=True,
    save_steps = 50*16/batch_size,
    save_total_limit = 1,
    seed = 0
)


trainer = Trainer(
    model=model_cli,                         
    args=training_args,                 
    train_dataset=train_dataset,         
    eval_dataset=test_dataset,
    compute_metrics=compute_metrics,
)

trainer.train()


# %% [code]
batch_size = 16
model_cli = AutoModelForSequenceClassification.from_pretrained("emilyalsentzer/Bio_ClinicalBERT",num_labels=4)
training_args = TrainingArguments(
    output_dir='./fine_cliBERT_results_ifta_4labels_largeData_batch16',          
    num_train_epochs=10,              
    per_device_train_batch_size=batch_size,  
    per_device_eval_batch_size=batch_size*4,   
    warmup_steps=50,                
    weight_decay=0.01,                          
    logging_steps=50*16/batch_size,
    evaluation_strategy="steps",
    eval_steps=50*16/batch_size,
    load_best_model_at_end=True,
    save_steps = 50*16/batch_size,
    save_total_limit = 1,
    seed = 0
)


trainer = Trainer(
    model=model_cli,                         
    args=training_args,                 
    train_dataset=train_dataset,         
    eval_dataset=test_dataset,
    compute_metrics=compute_metrics,
)

trainer.train()


# %% [code]
batch_size = 16
model_cli = AutoModelForSequenceClassification.from_pretrained("emilyalsentzer/Bio_ClinicalBERT",num_labels=4)
training_args = TrainingArguments(
    output_dir='./fine_cliBERT_results_ifta_4labels_largeData_batch16',          
    num_train_epochs=10,              
    per_device_train_batch_size=batch_size,  
    per_device_eval_batch_size=batch_size*4,   
    warmup_steps=50,                
    weight_decay=0.01,                          
    logging_steps=50*16/batch_size,
    evaluation_strategy="steps",
    eval_steps=50*16/batch_size,
    load_best_model_at_end=True,
    save_steps = 50*16/batch_size,
    save_total_limit = 1,
    seed = 0
)


trainer = Trainer(
    model=model_cli,                         
    args=training_args,                 
    train_dataset=train_dataset,         
    eval_dataset=test_dataset,
    compute_metrics=compute_metrics,
)

trainer.train()


# %% [code]
batch_size = 16
training_args = TrainingArguments(
    output_dir='./fine_bioBERT_results_ifta_4labels_largeData_batch16',          
    num_train_epochs=20,              
    per_device_train_batch_size=batch_size,  
    per_device_eval_batch_size=batch_size*4,   
    warmup_steps=50,                
    weight_decay=0.01,                          
    logging_steps=50*16/batch_size,
    evaluation_strategy="steps",
    eval_steps=50*16/batch_size,
    load_best_model_at_end=True,
    save_steps = 50*16/batch_size,
    save_total_limit = 1,
    seed = 0
)


trainer = Trainer(
    model=model_renal,                         
    args=training_args,                 
    train_dataset=train_dataset,         
    eval_dataset=test_dataset,
    compute_metrics=compute_metrics,
)

trainer.train()


# %% [code]
batch_size = 16
training_args = TrainingArguments(
    output_dir='./fine_bioBERT_results_ifta_4labels_largeData_batch16',          
    num_train_epochs=10,              
    per_device_train_batch_size=batch_size,  
    per_device_eval_batch_size=batch_size*4,   
    warmup_steps=50,                
    weight_decay=0.01,                          
    logging_steps=50*16/batch_size,
    evaluation_strategy="steps",
    eval_steps=50*16/batch_size,
    load_best_model_at_end=True,
    save_steps = 50*16/batch_size,
    save_total_limit = 3,
    seed = 0
)


trainer = Trainer(
    model=model_renal,                         
    args=training_args,                 
    train_dataset=train_dataset,         
    eval_dataset=test_dataset,
    compute_metrics=compute_metrics,
)

trainer.train()


# %% [code]
batch_size = 16
training_args = TrainingArguments(
    output_dir='./fine_mlm_results_ifta_4labels_largeData_batch16_extoken',          
    num_train_epochs=15,              
    per_device_train_batch_size=batch_size,  
    per_device_eval_batch_size=batch_size*4,   
    warmup_steps=50,                
    weight_decay=0.01,                          
    logging_steps=50*16/batch_size,
    evaluation_strategy="steps",
    eval_steps=50*16/batch_size,
    load_best_model_at_end=True,
    save_steps = 50*16/batch_size,
    save_total_limit = 1,
    seed = 0
)


trainer = Trainer(
    model=model_renal,                         
    args=training_args,                 
    train_dataset=train_dataset,         
    eval_dataset=test_dataset,
    compute_metrics=compute_metrics,
)

try:
    
    trainer.train()
except Exception as e:
    print(e)

# %% [code]
batch_size = 16
training_args = TrainingArguments(
    output_dir='./fine_mlm_results_ifta_4labels_largeData_batch16_extoken',          
    num_train_epochs=15,              
    per_device_train_batch_size=batch_size,  
    per_device_eval_batch_size=batch_size*4,   
    warmup_steps=50,                
    weight_decay=0.01,                          
    logging_steps=50*16/batch_size,
    evaluation_strategy="steps",
    eval_steps=50*16/batch_size,
    load_best_model_at_end=True,
    save_steps = 50*16/batch_size,
    save_total_limit = 1,
    seed = 0
)


trainer = Trainer(
    model=model_renal,                         
    args=training_args,                 
    train_dataset=train_dataset,         
    eval_dataset=test_dataset,
    compute_metrics=compute_metrics,
)

try:
    
    trainer.train()
except Exception as e:
    print(e)

# %% [code]
batch_size = 16
training_args = TrainingArguments(
    output_dir='./fine_mlm_results_ifta_4labels_largeData_batch16_extoken',          
    num_train_epochs=10,              
    per_device_train_batch_size=batch_size,  
    per_device_eval_batch_size=batch_size*4,   
    warmup_steps=50,                
    weight_decay=0.01,                          
    logging_steps=50*16/batch_size,
    evaluation_strategy="steps",
    eval_steps=50*16/batch_size,
    load_best_model_at_end=True,
    save_steps = 50*16/batch_size,
    save_total_limit = 3,
    seed = 0
)


trainer = Trainer(
    model=model_renal,                         
    args=training_args,                 
    train_dataset=train_dataset,         
    eval_dataset=test_dataset,
    compute_metrics=compute_metrics,
)

try:
    
    trainer.train()
except Exception as e:
    print(e)

# %% [code]
batch_size = 16
training_args = TrainingArguments(
    output_dir='./fine_vanBERTcased_results_ifta_4labels_largeData_batch16',          
    num_train_epochs=10,              
    per_device_train_batch_size=batch_size,  
    per_device_eval_batch_size=batch_size*4,   
    warmup_steps=50,                
    weight_decay=0.01,                          
    logging_steps=50*16/batch_size,
    evaluation_strategy="steps",
    eval_steps=50*16/batch_size,
    load_best_model_at_end=True,
    save_steps = 50*16/batch_size,
    save_total_limit = 1,
    seed = 0
)


trainer = Trainer(
    model=model_renal,                         
    args=training_args,                 
    train_dataset=train_dataset,         
    eval_dataset=test_dataset,
    compute_metrics=compute_metrics,
)

try:
    
    trainer.train()
except Exception as e:
    print(e)

# %% [code]
batch_size = 16
training_args = TrainingArguments(
    output_dir='./fine_vanBERTcased_results_ifta_4labels_largeData_batch16',          
    num_train_epochs=10,              
    per_device_train_batch_size=batch_size,  
    per_device_eval_batch_size=batch_size*4,   
    warmup_steps=50,                
    weight_decay=0.01,                          
    logging_steps=50*16/batch_size,
    evaluation_strategy="steps",
    eval_steps=50*16/batch_size,
    load_best_model_at_end=True,
    save_steps = 50*16/batch_size,
    save_total_limit = 1,
    seed = 0
)


trainer = Trainer(
    model=model_renal,                         
    args=training_args,                 
    train_dataset=train_dataset,         
    eval_dataset=test_dataset,
    compute_metrics=compute_metrics,
)

try:
    
    trainer.train()
except Exception as e:
    print(e)

# %% [code]
batch_size = 16
model_cli = AutoModelForSequenceClassification.from_pretrained("emilyalsentzer/Bio_ClinicalBERT",num_labels=4)
training_args = TrainingArguments(
    output_dir='./fine_cliBERT_results_ifta_4labels_largeData_batch16',          
    num_train_epochs=10,              
    per_device_train_batch_size=batch_size,  
    per_device_eval_batch_size=batch_size*4,   
    warmup_steps=50,                
    weight_decay=0.01,                          
    logging_steps=50*16/batch_size,
    evaluation_strategy="steps",
    eval_steps=50*16/batch_size,
    load_best_model_at_end=True,
    save_steps = 50*16/batch_size,
    save_total_limit = 1,
    seed = 0
)


trainer = Trainer(
    model=model_cli,                         
    args=training_args,                 
    train_dataset=train_dataset,         
    eval_dataset=test_dataset,
    compute_metrics=compute_metrics,
)

trainer.train()


# %% [code]
batch_size = 16
model_cli = AutoModelForSequenceClassification.from_pretrained("emilyalsentzer/Bio_ClinicalBERT",num_labels=4)
training_args = TrainingArguments(
    output_dir='./fine_cliBERT_results_ifta_4labels_largeData_batch16',          
    num_train_epochs=10,              
    per_device_train_batch_size=batch_size,  
    per_device_eval_batch_size=batch_size*4,   
    warmup_steps=50,                
    weight_decay=0.01,                          
    logging_steps=50*16/batch_size,
    evaluation_strategy="steps",
    eval_steps=50*16/batch_size,
    load_best_model_at_end=True,
    save_steps = 50*16/batch_size,
    save_total_limit = 1,
    seed = 0
)


trainer = Trainer(
    model=model_cli,                         
    args=training_args,                 
    train_dataset=train_dataset,         
    eval_dataset=test_dataset,
    compute_metrics=compute_metrics,
)

trainer.train()


# %% [code]
batch_size = 16
model_cli = AutoModelForSequenceClassification.from_pretrained("emilyalsentzer/Bio_ClinicalBERT",num_labels=4)
training_args = TrainingArguments(
    output_dir='./fine_cliBERT_results_ifta_4labels_largeData_batch16',          
    num_train_epochs=10,              
    per_device_train_batch_size=batch_size,  
    per_device_eval_batch_size=batch_size*4,   
    warmup_steps=50,                
    weight_decay=0.01,                          
    logging_steps=50*16/batch_size,
    evaluation_strategy="steps",
    eval_steps=50*16/batch_size,
    load_best_model_at_end=True,
    save_steps = 50*16/batch_size,
    save_total_limit = 1,
    seed = 0
)


trainer = Trainer(
    model=model_cli,                         
    args=training_args,                 
    train_dataset=train_dataset,         
    eval_dataset=test_dataset,
    compute_metrics=compute_metrics,
)

trainer.train()


# %% [code]
batch_size = 16
model_cli = AutoModelForSequenceClassification.from_pretrained("emilyalsentzer/Bio_ClinicalBERT",num_labels=4)
training_args = TrainingArguments(
    output_dir='./fine_cliBERT_results_ifta_4labels_largeData_batch16',          
    num_train_epochs=10,              
    per_device_train_batch_size=batch_size,  
    per_device_eval_batch_size=batch_size*4,   
    warmup_steps=50,                
    weight_decay=0.01,                          
    logging_steps=50*16/batch_size,
    evaluation_strategy="steps",
    eval_steps=50*16/batch_size,
    load_best_model_at_end=True,
    save_steps = 50*16/batch_size,
    save_total_limit = 1,
    seed = 0
)


trainer = Trainer(
    model=model_cli,                         
    args=training_args,                 
    train_dataset=train_dataset,         
    eval_dataset=test_dataset,
    compute_metrics=compute_metrics,
)

trainer.train()


# %% [code]
batch_size = 16
training_args = TrainingArguments(
    output_dir='./fine_mlm_results_ifta_4labels_largeData_batch16',          
    num_train_epochs=15,              
    per_device_train_batch_size=batch_size,  
    per_device_eval_batch_size=batch_size*4,   
    warmup_steps=50,                
    weight_decay=0.01,                          
    logging_steps=50*16/batch_size,
    evaluation_strategy="steps",
    eval_steps=50*16/batch_size,
    load_best_model_at_end=True,
    save_steps = 50*16/batch_size,
    save_total_limit = 1,
    seed = 0
)


trainer = Trainer(
    model=model_renal,                         
    args=training_args,                 
    train_dataset=train_dataset,         
    eval_dataset=test_dataset,
    compute_metrics=compute_metrics,
)

try:
    
    trainer.train()
except Exception as e:
    print(e)

# %% [code]
batch_size = 16
training_args = TrainingArguments(
    output_dir='./fine_mlm_results_ifta_4labels_largeData_batch16',          
    num_train_epochs=15,              
    per_device_train_batch_size=batch_size,  
    per_device_eval_batch_size=batch_size*4,   
    warmup_steps=50,                
    weight_decay=0.01,                          
    logging_steps=50*16/batch_size,
    evaluation_strategy="steps",
    eval_steps=50*16/batch_size,
    load_best_model_at_end=True,
    save_steps = 50*16/batch_size,
    save_total_limit = 1,
    seed = 0
)


trainer = Trainer(
    model=model_renal,                         
    args=training_args,                 
    train_dataset=train_dataset,         
    eval_dataset=test_dataset,
    compute_metrics=compute_metrics,
)

try:
    
    trainer.train()
except Exception as e:
    print(e)

# %% [code]
batch_size = 16
training_args = TrainingArguments(
    output_dir='./fine_mlm_results_ifta_4labels_largeData_batch16_weightDecay_1e-5',          
    num_train_epochs=10,              
    per_device_train_batch_size=batch_size,  
    per_device_eval_batch_size=batch_size*4,   
    warmup_steps=50,                
    weight_decay=1e-5,                          
    logging_steps=50*16/batch_size,
    evaluation_strategy="steps",
    eval_steps=50*16/batch_size,
    load_best_model_at_end=True,
    save_steps = 50*16/batch_size,
    save_total_limit = 30,
    seed = 0
)


trainer = Trainer(
    model=model_renal,                         
    args=training_args,                 
    train_dataset=train_dataset,         
    eval_dataset=test_dataset,
    compute_metrics=compute_metrics,
)

try:
    
    trainer.train()
except Exception as e:
    print(e)

# %% [code]
model_cli = AutoModelForSequenceClassification.from_pretrained("emilyalsentzer/Bio_ClinicalBERT")

batch_size = 16
training_args = TrainingArguments(
    output_dir='./fine_mlm_results_clibert_ifta_2labels_largeData_batch16',          
    num_train_epochs=10,              
    per_device_train_batch_size=batch_size,  
    per_device_eval_batch_size=batch_size*4,   
    warmup_steps=50,                
    weight_decay=0.01,                          
    logging_steps=50*16/batch_size,
    evaluation_strategy="steps",
    eval_steps=50*16/batch_size,
    load_best_model_at_end=True,
    save_steps = 50*16/batch_size,
    save_total_limit = 30,
    seed = 0
)


trainer = Trainer(
    model=model_cli,                         
    args=training_args,                 
    train_dataset=train_dataset,         
    eval_dataset=test_dataset,
    compute_metrics=compute_metrics,
)

try:
    
    trainer.train()
except Exception as e:
    print(e)

# %% [code]
model_cli = AutoModelForSequenceClassification.from_pretrained("emilyalsentzer/Bio_ClinicalBERT",num_labels=4)

batch_size = 16
training_args = TrainingArguments(
    output_dir='./fine_mlm_results_clibert_ifta_4labels_largeData_batch16',          
    num_train_epochs=10,              
    per_device_train_batch_size=batch_size,  
    per_device_eval_batch_size=batch_size*4,   
    warmup_steps=50,                
    weight_decay=0.01,                          
    logging_steps=50*16/batch_size,
    evaluation_strategy="steps",
    eval_steps=50*16/batch_size,
    load_best_model_at_end=True,
    save_steps = 50*16/batch_size,
    save_total_limit = 30,
    seed = 0
)


trainer = Trainer(
    model=model_cli,                         
    args=training_args,                 
    train_dataset=train_dataset,         
    eval_dataset=test_dataset,
    compute_metrics=compute_metrics,
)

try:
    
    trainer.train()
except Exception as e:
    print(e)

# %% [code]
model_isRejection = AutoModelForSequenceClassification.\
from_pretrained("./fine_mlm_results_largeData_batch16/checkpoint-1450",num_labels=4,ignore_mismatched_sizes=True)

batch_size = 16
training_args = TrainingArguments(
    output_dir='./fine_mlm_results_kidbert_isRejection_based_ifta_4labels_largeData_batch16',          
    num_train_epochs=10,              
    per_device_train_batch_size=batch_size,  
    per_device_eval_batch_size=batch_size*4,   
    warmup_steps=50,                
    weight_decay=0.01,                          
    logging_steps=50*16/batch_size,
    evaluation_strategy="steps",
    eval_steps=50*16/batch_size,
    load_best_model_at_end=True,
    save_steps = 50*16/batch_size,
    save_total_limit = 30,
    seed = 0
)


trainer = Trainer(
    model=model_isRejection,                         
    args=training_args,                 
    train_dataset=train_dataset,         
    eval_dataset=test_dataset,
    compute_metrics=compute_metrics,
)

try:
    
    trainer.train()
except Exception as e:
    print(e)

# %% [code]
ifta2_fine_tuned_model = \
AutoModelForSequenceClassification.from_pretrained(
    "./fine_mlm_results_ifta_binary_largeData_batch16/checkpoint-600",num_labels=2)
ifta2_test_trainer = Trainer(ifta2_fine_tuned_model) 
raw_pred,_,_=ifta2_test_trainer.predict(test_dataset) 
pred_labels = np.argmax(raw_pred, axis=1)
print(confusion_matrix(test_labels,pred_labels))
print(classification_report(test_labels,pred_labels))

# %% [code]
clibert_ifta2_fine_tuned_model = \
AutoModelForSequenceClassification.from_pretrained(
    "./fine_mlm_results_clibert_ifta_2labels_largeData_batch16/checkpoint-1000",num_labels=2)
clibert_ifta2_test_trainer = Trainer(clibert_ifta2_fine_tuned_model) 
raw_pred,_,_=clibert_ifta2_test_trainer.predict(test_dataset) 
pred_labels = np.argmax(raw_pred, axis=1)
print(confusion_matrix(test_labels,pred_labels))
print(classification_report(test_labels,pred_labels))

# %% [code]
ifta4_fine_tuned_model = \
AutoModelForSequenceClassification.from_pretrained(
    "./fine_mlm_results_ifta_4labels_largeData_batch16/checkpoint-900",num_labels=4)
ifta4_test_trainer = Trainer(ifta4_fine_tuned_model) 
raw_pred,_,_=ifta4_test_trainer.predict(test_dataset) 
pred_labels = np.argmax(raw_pred, axis=1)
print(confusion_matrix(test_labels,pred_labels))
print(classification_report(test_labels,pred_labels))

# %% [code]
ifta4_fine_tuned_model = \
AutoModelForSequenceClassification.from_pretrained(
    "./fine_mlm_results_ifta_4labels_largeData_batch16_weightDecay_1e-5/checkpoint-850",num_labels=4)
ifta4_test_trainer = Trainer(ifta4_fine_tuned_model) 
raw_pred,_,_=ifta4_test_trainer.predict(test_dataset) 
pred_labels = np.argmax(raw_pred, axis=1)
print(confusion_matrix(test_labels,pred_labels))
print(classification_report(test_labels,pred_labels))

# %% [code]
clibert_ifta4_fine_tuned_model = \
AutoModelForSequenceClassification.from_pretrained(
    "./fine_mlm_results_clibert_ifta_4labels_largeData_batch16/checkpoint-800",num_labels=4)
clibert_ifta4_test_trainer = Trainer(clibert_ifta4_fine_tuned_model) 
raw_pred,_,_=clibert_ifta4_test_trainer.predict(test_dataset) 
pred_labels = np.argmax(raw_pred, axis=1)
print(confusion_matrix(test_labels,pred_labels))
print(classification_report(test_labels,pred_labels))

# %% [code]
isRej_bert_ifta4_fine_tuned_model = \
AutoModelForSequenceClassification.from_pretrained(
    "./fine_mlm_results_kidbert_isRejection_based_ifta_4labels_largeData_batch16/checkpoint-600",num_labels=4)
isRej_bert_ifta4_test_trainer = Trainer(isRej_bert_ifta4_fine_tuned_model) 
raw_pred,_,_=isRej_bert_ifta4_test_trainer.predict(test_dataset) 
pred_labels = np.argmax(raw_pred, axis=1)
print(confusion_matrix(test_labels,pred_labels))
print(classification_report(test_labels,pred_labels))

# %% [code]


# %% [code]


# %% [code]
model_rej_ifta = AutoModelForSequenceClassification.from_pretrained(
    "./fine_mlm_results_kidbert_isRejection_based_ifta_4labels_largeData_batch16/checkpoint-600",num_labels=2,ignore_mismatched_sizes=True)
model_isRejection = AutoModelForSequenceClassification.\
from_pretrained("./fine_mlm_results_largeData_batch16/checkpoint-1450",num_labels=2)

model_rej_ifta.classifier = model_isRejection.classifier
model_rej_ifta_test_trainer = Trainer(model_rej_ifta) 

try:
    raw_pred,_,_=model_rej_ifta_test_trainer.predict(test_dataset) 
    pred_labels = np.argmax(raw_pred, axis=1)
    print(confusion_matrix(test_labels,pred_labels))
    print(classification_report(test_labels,pred_labels))
except Exception as e:
    print(e)

# %% [code]


# %% [code]


# %% [code]


# %% [code]


# %% [code]
def gen_datasets(q,train_text,test_text,tokenizer=tokenizer):
    train_q = [q for i in range(len(train_text))]
    test_q = [q for i in range(len(test_text))]

    train_encodings = tokenizer(train_q,train_text,padding="max_length", truncation=True, 
                                return_tensors="pt",max_length=512)
    test_encodings = tokenizer(test_q,test_text,padding="max_length", truncation=True, 
                                return_tensors="pt",max_length=512)
    train_dataset = RenalDataset(train_encodings, train_labels)
    test_dataset = RenalDataset(test_encodings, test_labels)
    return train_dataset,test_dataset

# %% [code]
q_rej = "Is there any rejection?"
train_dataset,test_dataset = gen_datasets(q_rej,train_text,test_text)

# %% [code]
batch_size = 16
training_args = TrainingArguments(
    output_dir='./qaRej_fine_mlm_results_largeData_batch16_padding',          
    num_train_epochs=10,              
    per_device_train_batch_size=batch_size,  
    per_device_eval_batch_size=batch_size*4,   
    warmup_steps=50,                
    weight_decay=0.01,                          
    logging_steps=50*16/batch_size,
    evaluation_strategy="steps",
    eval_steps=50*16/batch_size,
    load_best_model_at_end=True,
    save_steps = 50*16/batch_size,
    save_total_limit = 30,
    seed = 0
)

model_renal = AutoModelForSequenceClassification.from_pretrained("./mlm_results_largeData/checkpoint-1100")
trainer = Trainer(
    model=model_renal,                         
    args=training_args,                 
    train_dataset=train_dataset,         
    eval_dataset=test_dataset,
    compute_metrics=compute_metrics,
)

try:
    
    trainer.train()
except Exception as e:
    print(e)

# %% [code]
batch_size = 16
training_args = TrainingArguments(
    output_dir='./qaRej_fine_mlm_results_largeData_batch16_weightDecay_1e-5',          
    num_train_epochs=10,              
    per_device_train_batch_size=batch_size,  
    per_device_eval_batch_size=batch_size*4,   
    warmup_steps=50,                
    weight_decay=1e-5,                          
    logging_steps=50*16/batch_size,
    evaluation_strategy="steps",
    eval_steps=50*16/batch_size,
    load_best_model_at_end=True,
    save_steps = 50*16/batch_size,
    save_total_limit = 30,
    seed = 0
)

model_renal = AutoModelForSequenceClassification.from_pretrained("./mlm_results_largeData/checkpoint-1100")
trainer = Trainer(
    model=model_renal,                         
    args=training_args,                 
    train_dataset=train_dataset,         
    eval_dataset=test_dataset,
    compute_metrics=compute_metrics,
)

try:
    
    trainer.train()
except Exception as e:
    print(e)

# %% [code]
model_isRejection_qa = AutoModelForSequenceClassification.\
from_pretrained("./qaRej_fine_mlm_results_largeData_batch16_weightDecay_1e-5/checkpoint-1400",num_labels=2)

model_isRejection_qa = Trainer(model_isRejection_qa) 

raw_pred,_,_=model_isRejection_qa.predict(test_dataset) 
pred_labels = np.argmax(raw_pred, axis=1)
print(confusion_matrix(test_labels,pred_labels))
print(classification_report(test_labels,pred_labels))


# %% [code]
model_isRejection_qa = AutoModelForSequenceClassification.\
from_pretrained("./qaRej_fine_mlm_results_largeData_batch16_padding/checkpoint-1450",num_labels=2)

model_isRejection_qa = Trainer(model_isRejection_qa) 

raw_pred,_,_=model_isRejection_qa.predict(test_dataset) 
pred_labels = np.argmax(raw_pred, axis=1)
print(confusion_matrix(test_labels,pred_labels))
print(classification_report(test_labels,pred_labels))

# %% [code]
q_ifta = "What is the grade of interstitial fibrosis and tubular atrophy?"
train_dataset,test_dataset = gen_datasets(q_ifta,train_text,test_text)

# %% [code]
model_isRejection = AutoModelForSequenceClassification.\
from_pretrained("./qaRej_fine_mlm_results_largeData_batch16_weightDecay_1e-5/checkpoint-1400",num_labels=4,ignore_mismatched_sizes=True)

batch_size = 16
training_args = TrainingArguments(
    output_dir='./qa_fine_mlm_results_kidbert_isRejection_based_ifta_4labels_largeData_batch16_weightDecay_1e-5',          
    num_train_epochs=10,              
    per_device_train_batch_size=batch_size,  
    per_device_eval_batch_size=batch_size*4,   
    warmup_steps=50,                
    weight_decay=1e-5,                          
    logging_steps=50*16/batch_size,
    evaluation_strategy="steps",
    eval_steps=50*16/batch_size,
    load_best_model_at_end=True,
    save_steps = 50*16/batch_size,
    save_total_limit = 30,
    seed = 0
)


trainer = Trainer(
    model=model_isRejection,                         
    args=training_args,                 
    train_dataset=train_dataset,         
    eval_dataset=test_dataset,
    compute_metrics=compute_metrics,
)

try:
    
    trainer.train()
except Exception as e:
    print(e)

# %% [code]
model_renal = AutoModelForSequenceClassification.from_pretrained("./mlm_results_largeData/checkpoint-1100",num_labels=4)
batch_size = 16
training_args = TrainingArguments(
    output_dir='./qa_fine_mlm_results_kidbert_kidney_based_ifta_4labels_largeData_batch16_weightDecay_1e-5',          
    num_train_epochs=10,              
    per_device_train_batch_size=batch_size,  
    per_device_eval_batch_size=batch_size*4,   
    warmup_steps=50,                
    weight_decay=1e-5,                          
    logging_steps=50*16/batch_size,
    evaluation_strategy="steps",
    eval_steps=50*16/batch_size,
    load_best_model_at_end=True,
    save_steps = 50*16/batch_size,
    save_total_limit = 30,
    seed = 0
)


trainer = Trainer(
    model=model_renal,                         
    args=training_args,                 
    train_dataset=train_dataset,         
    eval_dataset=test_dataset,
    compute_metrics=compute_metrics,
)

try:
    
    trainer.train()
except Exception as e:
    print(e)

# %% [code]
ifta4_fine_tuned_model = \
AutoModelForSequenceClassification.from_pretrained(
    "./qa_fine_mlm_results_kidbert_isRejection_based_ifta_4labels_largeData_batch16_weightDecay_1e-5/checkpoint-700",num_labels=4)
ifta4_test_trainer = Trainer(ifta4_fine_tuned_model) 
raw_pred,_,_=ifta4_test_trainer.predict(test_dataset) 
pred_labels = np.argmax(raw_pred, axis=1)
print(confusion_matrix(test_labels,pred_labels))
print(classification_report(test_labels,pred_labels))

# %% [code]
model_rej_ifta = AutoModelForSequenceClassification.from_pretrained(
    "./qa_fine_mlm_results_kidbert_isRejection_based_ifta_4labels_largeData_batch16_weightDecay_1e-5/checkpoint-700",num_labels=2,ignore_mismatched_sizes=True)
model_isRejection = AutoModelForSequenceClassification.\
from_pretrained("./qaRej_fine_mlm_results_largeData_batch16_weightDecay_1e-5/checkpoint-1400",num_labels=2)

model_rej_ifta.classifier = model_isRejection.classifier
model_rej_ifta_test_trainer = Trainer(model_rej_ifta) 

try:
    raw_pred,_,_=model_rej_ifta_test_trainer.predict(test_dataset) 
    pred_labels = np.argmax(raw_pred, axis=1)
    print(confusion_matrix(test_labels,pred_labels))
    print(classification_report(test_labels,pred_labels))
except Exception as e:
    print(e)

# %% [code]


# %% [code]
ifta4_fine_tuned_model = \
AutoModelForSequenceClassification.from_pretrained(
    "./qa_fine_mlm_results_kidbert_kidney_based_ifta_4labels_largeData_batch16_weightDecay_1e-5/checkpoint-1100",num_labels=4)
ifta4_test_trainer = Trainer(ifta4_fine_tuned_model) 
raw_pred,_,_=ifta4_test_trainer.predict(test_dataset) 
pred_labels = np.argmax(raw_pred, axis=1)
print(confusion_matrix(test_labels,pred_labels))
print(classification_report(test_labels,pred_labels))

# %% [code]
