# Supplementary material for: exKidneyBERT: a language model for kidney transplant pathology reports and the crucial role of extended vocabularies
Source: PeerJ Comput Sci. 2024 Feb 28;10:e1888. doi: 10.7717/peerj-cs.1888 (PMC10909162; doi:10.7717/peerj-cs.1888)
Supplement: Supplemental Information 2 [file peerj-cs-10-1888-s002.zip › MLM_exKidneyBERT_lr.ipynb]

# %% [code]
from transformers import AutoModelWithLMHead,BertForSequenceClassification, AutoTokenizer, AutoModel,AutoModelForMaskedLM,AutoModelForSequenceClassification
import torch
from torch import nn
import json
import numpy as np
from sklearn.linear_model import LogisticRegression
from sklearn.model_selection import cross_val_score
from sklearn.model_selection import train_test_split,StratifiedShuffleSplit
from torch.utils.data import DataLoader,TensorDataset
from transformers import Trainer, TrainingArguments
import pickle
from sklearn.metrics import confusion_matrix,classification_report
from sklearn.metrics import accuracy_score, recall_score, precision_score, f1_score,roc_curve
import pandas as pd
import matplotlib.pyplot as plt


# %% [code]
tokenizer = AutoTokenizer.from_pretrained("emilyalsentzer/Bio_ClinicalBERT")
new_tokens = ["interstitial", "fibrosis", "tubular", "atrophy","antibody","T-cell"]
tokenizer.add_tokens(new_tokens)

# %% [code]
model = AutoModelForMaskedLM.from_pretrained("emilyalsentzer/Bio_ClinicalBERT")
model.resize_token_embeddings(len(tokenizer))

# %% [code]
model

# %% [code]
data = pd.read_csv("data.csv")
inputs = data["Raw Case Text"].tolist()
input_encoding = tokenizer(inputs,padding="max_length", truncation=True, 
                            return_tensors="pt",max_length=512)
input_encoding['labels'] = input_encoding.input_ids.detach().clone()
input_encoding.keys()
rand = torch.rand(input_encoding.input_ids.shape)
mask_arr = (rand < 0.15) * (input_encoding.input_ids != 101) * \
           (input_encoding.input_ids != 102) * (input_encoding.input_ids != 0)

mask_pos = [torch.flatten(mask_arr[i].nonzero()).tolist() for i in range(input_encoding.input_ids.shape[0])]

for i in range(input_encoding.input_ids.shape[0]):
    input_encoding.input_ids[i, mask_pos[i]] = 103
    
class MaskedDataset(torch.utils.data.Dataset):
    def __init__(self, encoding):
        self.encoding = encoding
    def __getitem__(self, idx):
        return {key: torch.tensor(val[idx]) for key, val in self.encoding.items()}
    def __len__(self):
        return len(self.encoding.input_ids)

masked_dataset = MaskedDataset(input_encoding)


# %% [code]
class MyTrainer(Trainer):
    def create_optimizer(self):
        """
        Setup the optimizer.
        We provide a reasonable default that works well. If you want to use something else, you can pass a tuple in the
        Trainer's init through `optimizers`, or subclass and override this method in a subclass.
        """
        opt_model = self.model
        if self.optimizer is None:
            decay_parameters = get_parameter_names(opt_model, ALL_LAYERNORM_LAYERS)
            decay_parameters = [name for name in decay_parameters if "bias" not in name]
            optimizer_grouped_parameters = [
                {
                    "params": [p for n, p in opt_model.named_parameters() if n in decay_parameters],
                    "weight_decay": self.args.weight_decay,
                },
                {
                    "params": [p for n, p in opt_model.named_parameters() if n not in decay_parameters],
                    "weight_decay": 0.0,
                },
                {
                    "params": opt_model.bert.embeddings.word_embeddings.weight[-6:],
                    "lr": 1e-3,
                },
            ]
            
            optimizer_cls, optimizer_kwargs = Trainer.get_optimizer_cls_and_kwargs(self.args)

            self.optimizer = optimizer_cls(optimizer_grouped_parameters, **optimizer_kwargs)

        return self.optimizer


# %% [code]

training_args = TrainingArguments(
    output_dir='./mlm_results_largeData_extended_tokenizer_lr',          
    num_train_epochs=4,              
    per_device_train_batch_size=8,  
    #per_device_eval_batch_size=64,   
    #warmup_steps=50,                
    #weight_decay=0.01,                          
    logging_steps=100,
    #evaluation_strateg="steps",
    #eval_steps=100,
    #load_best_model_at_end=True,
    save_steps = 100,
    save_total_limit = 5,
    seed = 0
)


trainer = Trainer(
    model=model,                         
    args=training_args,                 
    train_dataset=masked_dataset,         
)

trainer.train()


# %% [code]


# %% [code]


# %% [code]


# %% [code]
